# Supplementary material for: Dynamic parent-of-origin effects on small interfering RNA expression in the developing maize endosperm
Source: BMC Plant Biol. 2014 Jul 24;14:192. doi: 10.1186/s12870-014-0192-8 (PMC4222485; doi:10.1186/s12870-014-0192-8)
Supplement: Additional file 2: Table S1. — Small RNA mapping profile summary. [file s12870-014-0192-8-S2.xlsx]

## Sheet: Sheet1
Table S1. small RNA mapping profile summary
	BM 0DAP	BM 3DAP	BM 5DAP	BM 7DAP	BM 10DAP	BM 15DAP	MB 0DAP	MB 3DAP	MB 5DAP	MB 7DAP	MB 10DAP	MB 15DAP	Total number	Ratio
M = 1
Distinct	7618753	7742123	7941398	3954297	5530225	3582900	4136275	5172975	4873749	3416685	4451631	3352343	61773354
<21 nt	243620	459091	293245	314621	434755	185960	175433	169142	283772	282291	238281	162196	3242407	0.0524888
21 nt	305722	460037	401581	249849	375828	259443	190730	216848	299643	221310	258773	252510	3492274	0.0565337
22 nt	499407	570006	542370	259079	381776	186612	295388	373093	440868	256049	299382	174912	4278942	0.0692684
23 nt	844325	954831	888288	388540	775647	454984	405305	542840	496297	318235	539632	440603	7049527	0.114119
24 nt	5538791	5161621	5593085	2604578	3442454	2395928	2978116	3724302	3250053	2219977	2978992	2235509	42123406	0.681903
>24 nt	186888	136537	222829	137630	119765	99973	91303	146750	103116	118823	136571	86613	1586798	0.0256874
Total	17642902	17201323	20071952	9619633	11408289	8888105	9165691	12356437	11549902	9185005	9717937	8163905	144971081
<21 nt	324591	658233	410439	545548	660948	338628	244224	229900	428592	558069	361838	287799	5048809	0.0348263
21 nt	548094	795969	714165	738905	749141	1010753	339865	364939	557265	774235	562644	931630	8087605	0.0557877
22 nt	997761	1074972	1112736	1330328	1101233	953069	535204	644051	810328	1590730	962161	896519	12009092	0.0828378
23 nt	1331688	1555912	1459754	706635	1220550	806100	589082	843841	783835	653526	854030	781394	11586347	0.0799218
24 nt	14204786	12949326	16082386	6086229	7514131	5600752	7344715	10085906	8837522	5418110	6780236	5105135	106009234	0.731244
>24 nt	235982	166911	292472	211988	162286	178803	112601	187800	132360	190335	197028	161428	2229994	0.0153823
M = 10
Distinct	22561291	22628832	22156629	12550852	16207721	11464994	15666068	18707584	17701206	12138232	15279482	11819493	198882384
<21 nt	906090	1644832	1008043	1136911	1507845	755924	814719	742252	1206765	1071271	994630	719072	12508354	0.0628932
21 nt	1092733	1549147	1298593	935394	1225873	1026958	905202	943563	1246470	913699	1020293	1121073	13278998	0.0667681
22 nt	1850914	1999864	1840591	1023437	1306675	775431	1461200	1670981	1921294	1107120	1260572	790157	17008236	0.0855191
23 nt	2490398	2722444	2451229	1232194	2256581	1479597	1549190	1965641	1775118	1172738	1909342	1591050	22595522	0.113612
24 nt	15678972	14326454	14960297	7811018	9560250	7118609	10599491	12878331	11193086	7489258	9639451	7305820	128561037	0.646417
>24 nt	542184	386091	597876	411898	350497	308475	336266	506816	358473	384146	455194	292321	4930237	0.0247897
Total	28207575	28110259	32130613	20548103	20435318	19873251	17590103	23104591	24122131	25941418	19174745	19235676	278473783
<21 nt	582599	1192889	765375	1631899	1422528	934522	516456	482208	974405	2035898	871356	845962	12256097	0.0440117
21 nt	1710707	2821162	2744269	4076108	2512053	4770441	1940129	2346051	4824523	8917294	2568611	4633925	43865273	0.15752
22 nt	1986936	2107510	2206258	3243930	2586833	2754075	1278637	1449727	1819308	3904938	2387930	2642302	28368384	0.101871
23 nt	2061509	2360700	2204022	1267354	1989686	1515096	1064538	1478992	1374681	1280806	1560219	1546444	19704047	0.0707573
24 nt	21508720	19379207	23773336	9959845	11618251	9540706	12592907	17022241	14898104	9449668	11411578	9196599	170351162	0.611731
>24 nt	357104	248791	437353	368967	305967	358411	197436	325372	231110	352814	375051	370444	3928820	0.0141084
M = 100
Distinct	76839800	76989344	71015126	47896674	56843667	43485033	63436117	73070947	70091077	50259269	60713674	47849147	738489875
<21 nt	3952747	6709635	3998633	4795019	5969586	3610563	3984929	3546157	5562723	4677489	4738364	3666857	55212702	0.0747643
21 nt	4650656	6199309	5006994	4309038	4986933	4821240	4238623	4370406	5685889	4529904	4899217	5483183	59181392	0.0801384
22 nt	8694557	8935391	7970561	5493953	6140154	4435898	7846740	8710785	9976935	6352082	7037096	4708888	86303040	0.116864
23 nt	8836775	9296048	7960541	5014452	8017234	5687895	6657460	8116176	7242976	5428544	8019148	6664252	86941501	0.117729
24 nt	48717522	44477729	44165599	26800314	30438709	23777997	39248356	46281619	40149198	27811502	34197490	26138554	432204589	0.585255
>24 nt	1987543	1371232	1912798	1483898	1291051	1151440	1460009	2045804	1473356	1459748	1822359	1187413	18646651	0.0252497
Total	33576895	33307436	37899623	26981333	26004739	26387033	22144496	28778842	30167535	34457966	25076800	25861362	350644060
<21 nt	786115	1582536	1085688	2688455	2209157	1937813	780422	729002	1577200	3571668	1463649	1757134	20168839	0.0575194
21 nt	1952735	3172042	3116724	5029384	3280301	6040956	2218587	2650060	5373956	10313999	3255278	5896861	52300883	0.149157
22 nt	2757024	2898632	3084765	4667675	3658615	4082637	1867255	2065635	2655907	5792191	3451114	3891491	40872941	0.116565
23 nt	2453703	2787892	2622943	1700489	2506603	2109232	1361672	1885091	1805609	1865087	2081546	2180934	25360801	0.0723263
24 nt	25210007	22578114	27484474	12456337	13979466	11763234	15673155	21048596	18471054	12481871	14361403	11658031	207165742	0.590815
>24 nt	417311	288220	505029	438993	370597	453161	243405	400458	283809	433150	463810	476911	4774854	0.0136174
M = 1000
Distinct	361082083	369451096	325682894	272328666	302353762	260561731	325457834	361855498	353572776	291670248	330060617	282378999	3836456204
<21 nt	29316452	44907756	28218842	37721221	41910320	31248118	30096539	27388336	40707868	37835161	36355495	31219704	416925812	0.108675
21 nt	32127249	39335978	31430943	33387746	34980763	37848802	30687255	31413059	38404826	35973897	36389638	42584059	424564215	0.110666
22 nt	60734086	60669477	54174124	48680202	51252092	43408488	59117056	63256363	68790329	56358769	59138748	45501101	671080835	0.174922
23 nt	45458567	46921528	39157487	30140532	41793417	32505985	38249669	44332022	39901558	33752192	44456487	37781063	474450507	0.123669
24 nt	179279667	167541079	158230342	109480626	121230023	102647548	156220134	177916675	154609845	114230167	137202639	112593581	1691182326	0.440819
>24 nt	14166062	10075278	14471156	12918339	11187147	12902790	11087181	17549043	11158350	13520062	16517610	12699491	158252509	0.0412497
Total	39290763	38983140	44500587	39354408	35458225	35680695	26821963	34996859	37365434	49933117	33472612	34344214	450202017
<21 nt	1070879	2118125	1680739	6089125	4515187	3766885	1113438	1138864	2791982	8018975	2833788	3193130	38331117	0.085142
21 nt	2388341	3751141	3717636	6571121	4482853	7246534	2637247	3136817	6223666	12380539	4158994	7099014	63793903	0.141701
22 nt	4168198	4309872	4678570	7222098	5681688	5937649	2817618	3101604	4027517	9139283	5168049	5501619	61753765	0.137169
23 nt	2832695	3190029	3083317	2689704	3466212	2913906	1665583	2335317	2316056	3193598	2857915	2971579	33515911	0.0744464
24 nt	28238868	25214206	30363477	15138524	16267526	14104275	18225666	24409478	21471893	15602904	17047394	14071507	240155718	0.53344
>24 nt	591782	399767	976848	1643836	1044759	1711446	362411	874779	534320	1597818	1406472	1507365	12651603	0.0281021
