# Supplementary material for: Dynamic parent-of-origin effects on small interfering RNA expression in the developing maize endosperm
Source: BMC Plant Biol. 2014 Jul 24;14:192. doi: 10.1186/s12870-014-0192-8 (PMC4222485; doi:10.1186/s12870-014-0192-8)
Supplement: Additional file 3: Table S2. — Description of identified small RNA clusters based on different criteria. [file s12870-014-0192-8-S3.xlsx]

## Sheet: Supplemental table 2
Table S2 Discription of identifeid small RNA clusters based on different criteria
a		1 location	≤ 10 location	≤ 100 location	≤ 1000 location
	Total No. of clusters	416100	644496	836618	931924
	Percentage of 24 mer clusters	0.91	0.909	0.89	0.895
	Percentage of 21/22 mer clusters	1%-3%
	Other clusters	～8%
b	The mean and median length of 21, 22 and 24 mer clusters
		mean length			median length
		21 mer	22 mer	24 mer	21 mer	22 mer	24 mer
	1 location	245.872	199.53	309.594	162	127	213
	≤ 10 locations	250.574	194.747	366.962	162	109	259
	≤ 100 locations	273.206	263.989	439.818	174	152	335
	≤ 1000 locations	287.597	590.156	591.595	186	411	483
c
	The average expression level of 21, 22 and 24 mer clusters
		21 mer	22 mer	24 mer
	1 location	830.682	1923.53	295.137
	≤ 10 locations	1349.13	1151.5	277.068
	≤ 100 locations	1357.8	398.767	249.902
	≤ 1000 locations	1471.25	303.958	229.855
