# Supplementary material for: Dynamic parent-of-origin effects on small interfering RNA expression in the developing maize endosperm
Source: BMC Plant Biol. 2014 Jul 24;14:192. doi: 10.1186/s12870-014-0192-8 (PMC4222485; doi:10.1186/s12870-014-0192-8)
Supplement: Additional file 4: Table S3. — Differential distribution of 21-, 22- and 24-mer clusters in gene loci, repeats and intergenic regions. [file s12870-014-0192-8-S4.xlsx]

## Sheet: Sheet1
Table S3 Differential enrichments of 21-mer, 22-mer and 24-mer clusters in gene loci, repeats and intergenic regions
		Gene loci	Repetitive region	Intergenic region
21-mer clusters	observed ratio	0.646	0.176	0.177
	expected ratio	0.107	0.754	0.139
22-mer clusters	observed ratio	0.042	0.92	0.038
	expected ratio	0.102	0.722	0.176
24-mer clusters	observed ratio	0.11	0.628	0.262
	expected ratio	0.101	0.721	0.178
