# Supplementary material for: Dynamic parent-of-origin effects on small interfering RNA expression in the developing maize endosperm
Source: BMC Plant Biol. 2014 Jul 24;14:192. doi: 10.1186/s12870-014-0192-8 (PMC4222485; doi:10.1186/s12870-014-0192-8)
Supplement: Additional file 5: Table S5. — Allele-specific expression data of the 460 imprinted small RNA clusters. [file s12870-014-0192-8-S5.xlsx]

## Sheet: imprinted sRNA clusters
Table S5. Allele-specific expression data of the 460 imprinted small RNA clusters
geneName	B73XM17_mat	B73XM17_pat	M17XB73_mat	M17XB73_pat	frac_mat_B73XM17	frac_mat_M17XB73	Sample	start	end	length	Chi_B73	Chi_M17	fdr_BM	fdr_MB	fpkm
Mega3965.1	27	0	24	1	1	0.96	7_DAP	8512647	8513034	387	0.000238563	0.00186285	0.00594973	0.0234127	1.07642
Mega11324.1	80	2	31	3	0.97561	0.911765	7_DAP	24454365	24455372	1007	2.94558e-09	0.00243185	3.69982e-07	0.0296369	1.85359
Mega95972.1	67	1	76	8	0.985294	0.904762	7_DAP	212842463	212842895	432	2.49379e-08	3.67258e-06	2.46114e-06	0.000161945	7.87438
Mega107943.1	20	0	20	1	1	0.952381	7_DAP	238350553	238350915	362	0.0015654	0.00547855	0.0242112	0.0494957	0.95297
Mega99282.2	27	1	41	1	0.964286	0.97619	7_DAP	220153825	220154252	427	0.000835478	2.08817e-05	0.0161222	0.000724407	3.62701
Mega104751.2	27	1	26	2	0.964286	0.928571	7_DAP	230938732	230939786	1054	0.000835478	0.00328346	0.0161222	0.0371856	0.77116
Mega21666.3	52	0	91	2	1	0.978495	7_DAP	47773979	47774968	989	3.41417e-07	1.78074e-10	2.41497e-05	2.27814e-08	2.34306
Mega98622.3	54	4	50	5	0.931034	0.909091	7_DAP	218345394	218346223	829	1.94605e-05	0.000136818	0.000773095	0.00338372	1.47089
Mega8625.4	26	0	25	0	1	1	7_DAP	17458634	17459842	1208	0.000311491	0.000406952	0.00754165	0.00788969	2.03272
Mega15994.4	21	0	25	1	1	0.961538	7_DAP	33110320	33110969	649	0.00119374	0.00142506	0.0205144	0.0200513	1.65288
Mega61900.4	54	1	27	2	0.981818	0.931034	7_DAP	135897329	135898085	756	7.12206e-07	0.00252735	4.61264e-05	0.0305775	1.33434
Mega15387.5	28	1	83	5	0.965517	0.943182	7_DAP	33817882	33818225	343	0.000640243	3.74269e-08	0.0128701	2.98336e-06	5.07087
Mega74786.5	23	1	23	1	0.958333	0.958333	7_DAP	164931888	164932448	560	0.00243674	0.00243674	0.0351191	0.0296369	0.797527
Mega30048.6	30	1	36	0	0.967742	1	7_DAP	68642791	68644299	1508	0.000376539	2.20905e-05	0.00903214	0.000724407	1.09006
Mega31207.6	38	2	63	2	0.95	0.969231	7_DAP	71237731	71239697	1966	0.00014393	2.28348e-07	0.00408064	1.39192e-05	2.61953
Mega35874.6	24	1	29	0	0.96	1	7_DAP	81611593	81612302	709	0.00186285	0.00014016	0.0282839	0.0034094	1.88719
Mega7904.7	33	0	22	1	1	0.956522	7_DAP	16912722	16913142	420	4.86501e-05	0.0031897	0.00167487	0.0371856	1.6794
Mega35338.7	28	0	22	0	1	1	7_DAP	79387165	79387538	373	0.000182811	0.000911119	0.00477774	0.0142728	3.79761
Mega50367.7	93	2	24	2	0.978947	0.923077	7_DAP	112633973	112635541	1568	1.06983e-10	0.00554567	1.74585e-08	0.0498508	1.11996
Mega6555.8	36	4	39	4	0.9	0.906977	7_DAP	13788194	13790125	1931	0.00174512	0.000829329	0.0266723	0.0133342	2.68702
Mega11150.8	27	2	26	0	0.931034	1	7_DAP	23891750	23892643	893	0.00252735	0.000311491	0.0361609	0.00636652	3.92738
Mega41333.8	22	0	29	0	1	1	7_DAP	92010461	92010916	455	0.000911119	0.00014016	0.0169811	0.0034094	1.70095
Mega12135.9	44	0	25	0	1	1	7_DAP	25820089	25820869	780	2.7265e-06	0.000406952	0.000145636	0.00788969	2.4593
Mega16121.9	26	0	45	2	1	0.957447	7_DAP	34711633	34712250	617	0.000311491	2.34913e-05	0.00754165	0.000767913	1.50581
Mega68139.9	24	1	20	0	0.96	1	7_DAP	151424499	151425430	931	0.00186285	0.0015654	0.0282839	0.0200513	0.832102
Mega11.1	124	11	136	9	0.918519	0.937931	10DAP	10552	11813	1261	5.38265e-10	4.23231e-12	4.34663e-08	3.38283e-10	19.15
Mega1556.1	29	2	95	1	0.935484	0.989583	10DAP	3371009	3372125	1116	0.00149835	1.92374e-11	0.0171254	1.37404e-09	26.1906
Mega9993.1	60	6	67	7	0.909091	0.905405	10DAP	21462375	21462870	495	2.9426e-05	1.32115e-05	0.000666809	0.000250368	3.36703
Mega11204.1	20	0	26	2	1	0.928571	10DAP	24203718	24204048	330	0.0015654	0.00328346	0.0171254	0.0259791	1.24426
Mega11324.1	104	1	46	2	0.990476	0.958333	10DAP	24454365	24455372	1007	1.94085e-12	1.81423e-05	2.4653e-10	0.000335162	2.55865
Mega15306.1	62	2	161	1	0.96875	0.993827	10DAP	33161378	33161681	303	2.9514e-07	1.01602e-18	1.23188e-05	2.00633e-16	7.27732
Mega16716.1	65	3	33	1	0.955882	0.970588	10DAP	36416612	36417219	607	4.21001e-07	0.000170388	1.69693e-05	0.00234012	2.1018
Mega18280.1	96	4	80	2	0.96	0.97561	10DAP	39810368	39811232	864	4.89171e-10	2.94558e-09	4.00524e-08	1.39272e-07	3.64021
Mega19800.1	37	2	24	2	0.948718	0.923077	10DAP	43237000	43238088	1088	0.000186589	0.00554567	0.00317498	0.0375989	4.73368
Mega20570.1	109	10	123	4	0.915966	0.968504	10DAP	44950093	44951033	940	7.97371e-09	5.36408e-13	4.98336e-07	5.06227e-11	9.54277
Mega21226.1	41	0	51	0	1	1	10DAP	46409729	46410160	431	5.96312e-06	4.42383e-07	0.000172147	1.29137e-05	2.31155
Mega22811.1	38	1	54	1	0.974359	0.981818	10DAP	50036984	50037495	511	4.57782e-05	7.12206e-07	0.000989642	1.97593e-05	2.16411
Mega27608.1	225	0	128	6	1	0.955224	10DAP	60799925	60800933	1008	2.77665e-26	1.38216e-12	1.91907e-23	1.21645e-10	9.34335
Mega27891.1	20	1	25	0	0.952381	1	10DAP	61450512	61451348	836	0.00547855	0.000406952	0.0454271	0.00471314	1.83411
Mega30305.1	66	1	66	5	0.985075	0.929577	10DAP	66797460	66797761	301	3.22506e-08	2.60907e-06	1.7224e-06	6.16806e-05	6.76589
Mega32129.1	131	0	38	3	1	0.926829	10DAP	71024376	71025169	793	5.8114e-16	0.000409617	1.36562e-13	0.00473467	3.07221
Mega34278.1	67	0	26	1	1	0.962963	10DAP	75898250	75898750	500	7.1264e-09	0.00109084	4.47763e-07	0.0109079	7.58949
Mega36526.1	57	4	36	2	0.934426	0.947368	10DAP	80768527	80769153	626	9.15389e-06	0.000241933	0.000245556	0.00305655	2.58397
Mega36571.1	24	2	92	5	0.923077	0.948454	10DAP	80863332	80863756	424	0.00554567	3.92658e-09	0.0457255	1.80569e-07	2.3049
Mega37104.1	56	2	53	3	0.965517	0.946429	10DAP	82082498	82082946	448	1.37857e-06	8.95074e-06	4.83506e-05	0.000178703	6.06306
Mega40277.1	21	0	34	3	1	0.918919	10DAP	89230290	89231685	1395	0.00119374	0.00113419	0.0141248	0.0113029	3.85641
Mega44472.1	28	1	51	4	0.965517	0.927273	10DAP	98352362	98353043	681	0.000640243	4.13348e-05	0.00859718	0.000692321	5.10607
Mega54018.1	65	6	61	3	0.915493	0.953125	10DAP	119413236	119414306	1070	8.68103e-06	1.16582e-06	0.000234478	3.02381e-05	2.86791
Mega63433.1	31	0	47	2	1	0.959184	10DAP	141036716	141037503	787	8.25053e-05	1.40131e-05	0.00161566	0.000264281	6.13144
Mega64335.1	41	0	26	0	1	1	10DAP	143141556	143141820	264	5.96312e-06	0.000311491	0.000172147	0.00378672	2.79967
Mega67003.1	153	4	66	1	0.974522	0.985075	10DAP	149265046	149266248	1202	2.77269e-16	3.22506e-08	7.00597e-14	1.25681e-06	2.29119
Mega68237.1	74	1	64	1	0.986667	0.984615	10DAP	152112911	152114167	1256	4.13313e-09	5.39547e-08	2.84822e-07	1.96876e-06	6.29073
Mega69433.1	47	4	47	2	0.921569	0.959184	10DAP	154874749	154875327	578	0.000112658	1.40131e-05	0.00210945	0.000264281	1.37343
Mega71016.1	44	1	30	0	0.977778	1	10DAP	158566745	158567205	460	9.54692e-06	0.000107511	0.000254646	0.00156337	1.56884
Mega71696.1	33	0	25	2	1	0.925926	10DAP	159970086	159970865	779	4.86501e-05	0.00426672	0.00103273	0.0323536	1.50365
Mega71850.1	66	4	48	3	0.942857	0.941176	10DAP	160285829	160287625	1796	9.49167e-07	3.20176e-05	3.4509e-05	0.000547586	1.19221
Mega73217.1	20	0	85	0	1	1	10DAP	163157502	163158216	714	0.0015654	7.06822e-11	0.0171254	4.56089e-09	1.2176
Mega73837.1	61	0	24	2	1	0.923077	10DAP	164373612	164374063	451	3.33867e-08	0.00554567	1.75909e-06	0.0375989	2.36537
Mega73962.1	51	1	53	1	0.980769	0.981482	10DAP	164646577	164647485	908	1.54871e-06	9.22553e-07	5.36773e-05	2.47478e-05	9.83104
Mega77256.1	32	1	29	1	0.969697	0.966667	10DAP	171924545	171924817	272	0.000221847	0.000490879	0.00372636	0.00563515	1.76571
Mega78420.1	25	1	31	2	0.961538	0.939394	10DAP	174296482	174297257	775	0.00142506	0.000889049	0.0166522	0.00922374	3.71054
Mega79703.1	360	4	200	3	0.989011	0.985222	10DAP	177153492	177153781	289	6.6983e-39	6.08687e-22	1.96754e-35	1.78794e-19	21.6619
Mega80935.1	60	1	47	0	0.983607	1	10DAP	179828646	179828952	306	1.51216e-07	1.24914e-06	6.79429e-06	3.1906e-05	3.5323
Mega87555.1	48	0	61	2	1	0.968254	10DAP	194936325	194936770	445	9.63357e-07	3.81502e-07	3.4509e-05	1.14788e-05	3.87585
Mega89886.1	49	0	27	0	1	1	10DAP	200074992	200075155	163	7.43098e-07	0.000238563	2.77176e-05	0.00302373	4.59528
Mega90906.1	41	2	25	0	0.953488	1	10DAP	202297619	202298331	712	6.61255e-05	0.000406952	0.00132358	0.00471314	3.42944
Mega94411.1	35	0	45	0	1	1	10DAP	209421568	209422359	791	2.87308e-05	2.10144e-06	0.000651684	5.11727e-05	2.15434
Mega95834.1	49	2	143	1	0.960784	0.993056	10DAP	212573626	212574642	1016	8.36339e-06	9.69156e-17	0.00022668	1.50822e-14	2.87119
Mega99452.1	33	3	81	1	0.916667	0.987805	10DAP	220092999	220094474	1475	0.00146272	6.87825e-10	0.0170413	3.68182e-08	6.27488
Mega99795.1	35	3	21	1	0.921053	0.954546	10DAP	220776942	220777662	720	0.000879351	0.00417856	0.0112243	0.0318185	2.12462
Mega101111.1	25	0	186	1	1	0.994652	10DAP	223620597	223621085	488	0.000406952	1.82741e-21	0.00601444	4.99329e-19	2.07241
Mega104032.1	50	5	240	1	0.909091	0.995851	10DAP	229904007	229904559	552	0.000136818	2.2101e-27	0.00251572	1.15411e-24	4.30008
Mega111206.1	21	0	30	1	1	0.967742	10DAP	245085544	245086300	756	0.00119374	0.000376539	0.0141248	0.00448469	5.11435
Mega112299.1	29	1	57	4	0.966667	0.934426	10DAP	247421043	247422430	1387	0.000490879	9.15389e-06	0.00709856	0.000181986	2.39553
Mega113120.1	49	2	51	5	0.960784	0.910714	10DAP	249325632	249325784	152	8.36339e-06	0.000107004	0.00022668	0.00156337	5.03712
Mega115175.1	37	0	38	1	1	0.974359	10DAP	253960540	253960831	291	1.69904e-05	4.57782e-05	0.000420272	0.000759168	3.52918
Mega115231.1	36	0	19	1	1	0.95	10DAP	254069769	254070612	843	2.20905e-05	0.00718952	0.000518586	0.0464031	10.4713
Mega116315.1	100	4	82	6	0.961538	0.931818	10DAP	256477960	256479691	1731	1.78187e-10	1.31711e-07	1.55082e-08	4.33486e-06	2.59195
Mega116325.1	63	0	144	0	1	1	10DAP	256513152	256513611	459	1.9944e-08	2.15197e-17	1.10534e-06	3.58647e-15	2.28431
Mega126024.1	58	3	58	3	0.95082	0.95082	10DAP	278041782	278042346	564	2.50332e-06	2.50332e-06	8.15889e-05	6.00875e-05	3.50959
Mega127066.1	138	13	288	8	0.913907	0.972973	10DAP	280286697	280287620	923	1.15695e-10	5.15926e-29	1.04166e-08	3.27669e-26	4.03662
Mega128280.1	31	1	74	3	0.96875	0.961039	10DAP	282747251	282747694	443	0.000288962	4.26298e-08	0.00464453	1.59884e-06	4.53051
Mega136845.1	67	0	95	2	1	0.979381	10DAP	300617287	300618553	1266	7.1264e-09	6.42849e-11	4.47763e-07	4.19619e-09	14.0058
Mega1754.2	63	1	28	1	0.984375	0.965517	10DAP	3713132	3713856	724	6.97984e-08	0.000640243	3.39584e-06	0.00694281	1.90426
Mega4310.2	22	0	57	1	1	0.982759	10DAP	9263953	9264814	861	0.000911119	3.27969e-07	0.0113885	1.01407e-05	16.9919
Mega5252.2	72	6	164	3	0.923077	0.982036	10DAP	11277570	11278075	505	1.55648e-06	5.36287e-18	5.38669e-05	9.84548e-16	4.0034
Mega7555.2	26	2	47	5	0.928571	0.903846	10DAP	16543065	16543910	845	0.00328346	0.000285461	0.0315575	0.00359296	1.027
Mega8700.2	32	2	56	6	0.941176	0.903226	10DAP	19100507	19101754	1247	0.000685037	7.77224e-05	0.00905059	0.00119921	9.97424
Mega9048.2	63	6	62	5	0.913044	0.925373	10DAP	19985664	19986654	990	1.41572e-05	7.05191e-06	0.000359267	0.000147694	1.90887
Mega11876.2	34	3	44	0	0.918919	1	10DAP	26428877	26430821	1944	0.00113419	2.7265e-06	0.0138669	6.31233e-05	8.91061
Mega12856.2	46	4	75	1	0.92	0.986842	10DAP	28622491	28623068	577	0.000144696	3.19831e-09	0.00259757	1.48826e-07	1.99258
Mega13082.2	22	1	26	0	0.956522	1	10DAP	29109318	29109568	250	0.0031897	0.000311491	0.0312442	0.00378672	3.30205
Mega15031.2	113	12	359	7	0.904	0.980874	10DAP	33346762	33347574	812	1.81411e-08	3.05541e-37	1.0297e-06	4.22348e-34	8.38477
Mega18268.2	53	2	46	4	0.963636	0.92	10DAP	40823780	40825391	1611	2.98329e-06	0.000144696	9.47357e-05	0.00200484	1.5722
Mega18475.2	323	9	217	22	0.972892	0.90795	10DAP	41232401	41233425	1024	2.534e-32	2.51591e-15	3.30814e-29	3.26637e-13	8.24299
Mega21340.2	27	2	69	1	0.931034	0.985714	10DAP	47548532	47548931	399	0.00252735	1.49154e-08	0.0260255	6.24773e-07	3.51404
Mega22423.2	26	1	52	1	0.962963	0.981132	10DAP	49952660	49953223	563	0.00109084	1.19521e-06	0.0133787	3.07964e-05	1.7993
Mega26850.2	32	1	35	1	0.969697	0.972222	10DAP	59951896	59952313	417	0.000221847	0.000100622	0.00372636	0.00148993	6.95569
Mega30132.2	56	0	73	0	1	1	10DAP	67149478	67149819	341	1.21316e-07	1.52666e-09	5.52479e-06	7.55264e-08	3.65371
Mega38443.2	69	0	55	0	1	1	10DAP	85757396	85757965	569	4.26251e-09	1.57095e-07	2.8783e-07	5.09181e-06	2.65632
Mega49192.2	66	4	66	5	0.942857	0.929577	10DAP	109624582	109625819	1237	9.49167e-07	2.60907e-06	3.4509e-05	6.16806e-05	1.49149
Mega49622.2	21	1	37	0	0.954546	1	10DAP	110616382	110616658	276	0.00417856	1.69904e-05	0.0382219	0.000314872	9.7549
Mega51639.2	30	0	50	0	1	1	10DAP	114891363	114891667	304	0.000107511	5.73303e-07	0.00203251	1.62118e-05	3.62394
Mega53340.2	21	0	37	0	1	1	10DAP	118913839	118914113	274	0.00119374	1.69904e-05	0.0141248	0.000314872	1.71357
Mega57236.2	48	1	131	0	0.979592	1	10DAP	127905964	127906967	1003	3.37284e-06	5.8114e-16	0.000105397	8.08059e-14	6.40133
Mega57510.2	61	2	30	3	0.968254	0.909091	10DAP	128514217	128515114	897	3.81502e-07	0.00313485	1.54036e-05	0.0253583	1.6822
Mega73078.2	22	0	24	2	1	0.923077	10DAP	162090588	162092490	1902	0.000911119	0.00554567	0.0113885	0.0375989	3.1216
Mega76518.2	83	7	91	9	0.922222	0.91	10DAP	169558450	169559237	787	2.70449e-07	2.44483e-07	1.14303e-05	7.75317e-06	9.47716
Mega80289.2	48	3	66	2	0.941176	0.970588	10DAP	178090433	178091486	1053	3.20176e-05	1.05808e-07	0.000717922	3.60867e-06	9.88985
Mega85907.2	57	5	102	7	0.919355	0.93578	10DAP	190420746	190421561	815	2.43518e-05	2.52065e-09	0.000568831	1.20148e-07	4.63502
Mega86156.2	185	8	75	1	0.958549	0.986842	10DAP	191067334	191067920	586	7.84252e-18	3.19831e-09	2.5596e-15	1.48826e-07	7.27609
Mega86894.2	118	8	90	3	0.936508	0.967742	10DAP	192765145	192766947	1802	1.31527e-10	7.31231e-10	1.17967e-08	3.81251e-08	1.80054
Mega87069.2	30	1	27	0	0.967742	1	10DAP	193129907	193130555	648	0.000376539	0.000238563	0.00578698	0.00302373	15.8846
Mega92326.2	53	3	32	1	0.946429	0.969697	10DAP	204972424	204973211	787	8.95074e-06	0.000221847	0.000241208	0.00287862	1.77292
Mega92951.2	61	4	98	9	0.938461	0.915888	10DAP	206498748	206500551	1803	3.34508e-06	4.53381e-08	0.000105397	1.67516e-06	4.6661
Mega99580.2	45	1	103	5	0.978261	0.953704	10DAP	220668696	220669498	802	7.35803e-06	2.48603e-10	0.00020782	1.46048e-08	6.65673
Mega102406.2	23	0	40	0	1	1	10DAP	226423725	226424399	674	0.000695962	7.74422e-06	0.00905059	0.000155939	2.70579
Mega104606.2	20	0	45	3	1	0.9375	10DAP	230629008	230629332	324	0.0015654	6.87934e-05	0.0171254	0.00107129	1.28021
Mega104751.2	51	1	28	2	0.980769	0.933333	10DAP	230938732	230939786	1054	1.54871e-06	0.00194577	5.36773e-05	0.0171571	1.35374
Mega765.3	29	1	225	0	0.966667	1	10DAP	1560486	1560941	455	0.000490879	2.77665e-26	0.00709856	1.30497e-23	8.47195
Mega1385.3	103	3	34	3	0.971698	0.918919	10DAP	2916519	2917695	1176	2.70149e-11	0.00113419	2.84674e-09	0.0113029	10.3793
Mega4260.3	25	0	29	0	1	1	10DAP	9235907	9236347	440	0.000406952	0.00014016	0.00601444	0.00196048	5.3922
Mega9689.3	317	11	207	13	0.966463	0.940909	10DAP	21404512	21405012	500	1.07297e-30	6.19793e-18	1.32704e-27	1.11179e-15	10.1996
Mega11374.3	20	0	34	1	1	0.971429	10DAP	25223431	25224203	772	0.0015654	0.000130915	0.0171254	0.00185659	2.3267
Mega11737.3	36	0	24	2	1	0.923077	10DAP	26022083	26022525	442	2.20905e-05	0.00554567	0.000518586	0.0375989	4.53265
Mega13334.3	39	0	39	0	1	1	10DAP	29613914	29614317	403	1.006e-05	1.006e-05	0.000263838	0.000196019	1.57664
Mega18308.3	38	0	91	1	1	0.98913	10DAP	40532405	40532608	203	1.30718e-05	5.33883e-11	0.000333162	3.534e-09	3.07288
Mega21666.3	31	1	43	1	0.96875	0.977273	10DAP	47773979	47774968	989	0.000288962	1.23897e-05	0.00464453	0.00023709	2.83141
Mega22528.3	29	2	23	2	0.935484	0.92	10DAP	49566542	49567647	1105	0.00149835	0.00720957	0.0171254	0.0464031	1.34706
Mega24772.3	71	3	36	4	0.95946	0.9	10DAP	54467213	54468164	951	9.14374e-08	0.00174512	4.32331e-06	0.0156045	7.56021
Mega28336.3	102	3	37	4	0.971429	0.902439	10DAP	62287174	62287828	654	3.48121e-11	0.00136234	3.49593e-09	0.0130721	9.26003
Mega30807.3	48	1	50	0	0.979592	1	10DAP	67886742	67887147	405	3.37284e-06	5.73303e-07	0.000105397	1.62118e-05	3.17282
Mega31063.3	28	1	64	0	0.965517	1	10DAP	68450246	68451989	1743	0.000640243	1.54173e-08	0.00859718	6.3007e-07	1.52423
Mega33183.3	49	2	189	3	0.960784	0.984375	10DAP	73444852	73446239	1387	8.36339e-06	9.75429e-21	0.00022668	2.49148e-18	1.69946
Mega38532.3	97	2	61	1	0.979798	0.983871	10DAP	86322621	86324462	1841	3.86344e-11	1.1685e-07	3.84691e-09	3.95086e-06	3.02303
Mega43308.3	40	1	31	3	0.97561	0.911765	10DAP	96871004	96872470	1466	2.71193e-05	0.00243185	0.00062601	0.0205826	6.46706
Mega49603.3	47	2	177	2	0.959184	0.988827	10DAP	111114141	111115402	1261	1.40131e-05	6.0556e-20	0.000355993	1.35524e-17	2.9771
Mega52147.3	26	1	95	0	0.962963	1	10DAP	117075083	117076581	1498	0.00109084	5.50039e-12	0.0133787	4.23783e-10	6.85901
Mega52152.3	45	1	86	6	0.978261	0.934783	10DAP	117090049	117090607	558	7.35803e-06	4.88758e-08	0.00020782	1.79859e-06	3.15499
Mega53450.3	76	6	83	1	0.926829	0.988095	10DAP	119969710	119970473	763	5.80602e-07	4.12334e-10	2.2257e-05	2.31251e-08	4.44377
Mega56200.3	56	0	34	0	1	1	10DAP	125952456	125952914	458	1.21316e-07	3.73798e-05	5.52479e-06	0.000628318	9.60337
Mega56242.3	29	1	49	0	0.966667	1	10DAP	126072868	126073338	470	0.000490879	7.43098e-07	0.00709856	2.02342e-05	1.0872
Mega57200.3	28	1	40	2	0.965517	0.952381	10DAP	128048799	128049688	889	0.000640243	8.5683e-05	0.00859718	0.00128985	1.73861
Mega57432.3	57	6	72	6	0.904762	0.923077	10DAP	128636614	128637618	1004	6.09974e-05	1.55648e-06	0.00126735	3.91602e-05	1.39973
Mega59210.3	183	11	128	12	0.943299	0.914286	10DAP	132262427	132263674	1247	2.99478e-16	5.1263e-10	7.48664e-14	2.81455e-08	5.36546
Mega59970.3	57	0	48	1	1	0.979592	10DAP	133778435	133778788	353	9.36985e-08	3.37284e-06	4.37738e-06	7.73253e-05	5.93915
Mega63658.3	36	3	32	1	0.923077	0.969697	10DAP	142011718	142012617	899	0.00068171	0.000221847	0.00905059	0.00287862	1.52626
Mega66796.3	29	1	28	0	0.966667	1	10DAP	148877409	148878881	1472	0.000490879	0.000182811	0.00709856	0.00240396	3.77734
Mega72073.3	56	2	83	6	0.965517	0.932584	10DAP	160671979	160673021	1042	1.37857e-06	1.02816e-07	4.83506e-05	3.54263e-06	3.61473
Mega74339.3	72	3	64	5	0.96	0.927536	10DAP	165912135	165913353	1218	7.08991e-08	4.29059e-06	3.43517e-06	9.6388e-05	2.24481
Mega78892.3	201	12	465	4	0.943662	0.991471	10DAP	176041119	176042541	1422	9.85048e-18	2.38561e-50	3.17091e-15	6.22882e-47	2.24354
Mega79797.3	50	1	57	4	0.980392	0.934426	10DAP	177997707	177998660	953	2.0071e-06	9.15389e-06	6.67112e-05	0.000181986	2.19202
Mega80519.3	32	0	35	0	1	1	10DAP	179542089	179542365	276	6.33425e-05	2.87308e-05	0.0012733	0.000494974	1.63491
Mega81518.3	39	2	203	1	0.951219	0.995098	10DAP	181821419	181822393	974	0.000111042	2.49705e-23	0.00208583	8.50408e-21	1.34837
Mega81561.3	81	1	65	6	0.987805	0.915493	10DAP	181902431	181903414	983	6.87825e-10	8.68103e-06	5.44216e-08	0.000173909	17.124
Mega82851.3	65	1	19	1	0.984849	0.95	10DAP	184768598	184768876	278	4.17119e-08	0.00718952	2.16856e-06	0.0464031	3.87303
Mega83105.3	48	4	30	3	0.923077	0.909091	10DAP	185274809	185275157	348	8.76994e-05	0.00313485	0.00169897	0.0253583	2.83196
Mega85565.3	288	9	214	2	0.969697	0.990741	10DAP	190512550	190512902	352	1.59997e-28	5.32346e-24	1.50391e-25	1.92455e-21	12.1524
Mega85896.3	22	1	48	3	0.956522	0.941176	10DAP	191200466	191202319	1853	0.0031897	3.20176e-05	0.0312442	0.000547586	3.03182
Mega85957.3	30	1	201	2	0.967742	0.990148	10DAP	191327844	191328267	423	0.000376539	1.41413e-22	0.00578698	4.37247e-20	2.96379
Mega86001.3	35	0	115	1	1	0.991379	10DAP	191413820	191414108	288	2.87308e-05	1.18174e-13	0.000651684	1.22334e-11	4.84269
Mega88385.3	40	2	20	1	0.952381	0.952381	10DAP	196360682	196362009	1327	8.5683e-05	0.00547855	0.00166677	0.0373486	1.15403
Mega88650.3	29	1	62	0	0.966667	1	10DAP	196878902	196880183	1281	0.000490879	2.58028e-08	0.00709856	1.01226e-06	2.56344
Mega88704.3	43	4	92	4	0.914894	0.958333	10DAP	197019500	197020257	757	0.000306227	1.34291e-09	0.00487657	6.78644e-08	2.27083
Mega91756.3	39	3	45	5	0.928571	0.9	10DAP	203582997	203583483	486	0.00031749	0.000465258	0.00494085	0.00536989	9.46982
Mega94721.3	114	0	96	2	1	0.979592	10DAP	209845785	209846792	1007	4.35812e-14	4.98348e-11	7.47529e-12	3.3269e-09	2.4293
Mega96039.3	28	0	26	1	1	0.962963	10DAP	212772317	212773576	1259	0.000182811	0.00109084	0.003122	0.0109079	1.84529
Mega96808.3	59	2	60	0	0.967213	1	10DAP	214552847	214553925	1078	6.37599e-07	4.32046e-08	2.4323e-05	1.59884e-06	3.37174
Mega97551.3	28	0	80	0	1	1	10DAP	216233320	216233841	521	0.000182811	2.53963e-10	0.003122	1.47355e-08	3.25955
Mega97884.3	33	0	102	0	1	1	10DAP	216878226	216878749	523	4.86501e-05	9.2366e-13	0.00103273	8.41282e-11	1.52426
Mega98073.3	50	4	28	2	0.925926	0.933333	10DAP	217223473	217224509	1036	5.31213e-05	0.00194577	0.00111157	0.0171571	1.51406
Mega100136.3	99	4	56	1	0.961165	0.982456	10DAP	221400954	221402450	1496	2.29362e-10	4.24647e-07	1.96331e-08	1.26474e-05	1.48721
Mega100739.3	21	0	37	3	1	0.925	10DAP	222753878	222755497	1619	0.00119374	0.000528449	0.0141248	0.0058147	2.12621
Mega101469.3	85	3	45	2	0.965909	0.957447	10DAP	224232896	224234139	1243	2.60312e-09	2.34913e-05	1.84249e-07	0.000412572	3.04405
Mega102001.3	52	4	136	1	0.928571	0.992701	10DAP	225349253	225350946	1693	3.21596e-05	5.71534e-16	0.000719731	7.99433e-14	6.78853
Mega102056.3	67	6	72	7	0.917808	0.911392	10DAP	225472250	225473159	909	5.31807e-06	3.94551e-06	0.00015779	8.90639e-05	3.44988
Mega102816.3	92	2	93	8	0.978723	0.920792	10DAP	226993794	226994252	458	1.38022e-10	6.03702e-08	1.22855e-08	2.17917e-06	3.66043
Mega104514.3	65	2	89	3	0.970149	0.967391	10DAP	230514467	230514865	398	1.36723e-07	9.42583e-10	6.16672e-06	4.8574e-08	2.67195
Mega39.4	114	1	51	2	0.991304	0.962264	10DAP	73318	73584	266	1.52383e-13	4.99391e-06	2.34043e-11	0.000109164	6.32411
Mega1320.4	34	1	36	1	0.971429	0.972973	10DAP	2895322	2895993	671	0.000130915	7.73649e-05	0.00241473	0.00119448	7.9866
Mega1431.4	32	2	92	2	0.941176	0.978723	10DAP	3048423	3049890	1467	0.000685037	1.38022e-10	0.00905059	8.49053e-09	3.97701
Mega6881.4	33	2	29	1	0.942857	0.966667	10DAP	13797240	13798652	1412	0.000527943	0.000490879	0.0072431	0.00563515	6.30612
Mega8526.4	20	0	28	0	1	1	10DAP	17258092	17258868	776	0.0015654	0.000182811	0.0171254	0.00240396	1.64221
Mega9529.4	27	1	23	0	0.964286	1	10DAP	19349812	19350680	868	0.000835478	0.000695962	0.0107225	0.00736353	4.18831
Mega9844.4	43	3	39	2	0.934783	0.951219	10DAP	19993265	19993749	484	0.000114545	0.000111042	0.00213119	0.00160183	5.21582
Mega15039.4	89	7	90	9	0.927083	0.909091	10DAP	31117418	31118720	1302	6.20957e-08	3.10734e-07	3.07197e-06	9.67146e-06	4.27055
Mega20492.4	124	2	107	7	0.984127	0.938596	10DAP	43154103	43155351	1248	4.05277e-14	7.31709e-10	7.05452e-12	3.81251e-08	2.04138
Mega20862.4	44	1	23	2	0.977778	0.92	10DAP	43984203	43985053	850	9.54692e-06	0.00720957	0.000254646	0.0464031	4.33183
Mega33226.4	24	2	72	1	0.923077	0.986301	10DAP	70957955	70959034	1079	0.00554567	6.90408e-09	0.0457255	3.04961e-07	1.1733
Mega50359.4	20	1	24	1	0.952381	0.96	10DAP	109437245	109438171	926	0.00547855	0.00186285	0.0454271	0.0165501	1.25876
Mega54345.4	76	4	67	6	0.95	0.917808	10DAP	119080641	119082269	1628	7.62129e-08	5.31807e-06	3.66993e-06	0.000116142	2.84159
Mega57438.4	31	0	84	0	1	1	10DAP	125950770	125951701	931	8.25053e-05	9.12734e-11	0.00161566	5.73485e-09	2.66714
Mega61451.4	63	0	20	0	1	1	10DAP	134924852	134925378	526	1.9944e-08	0.0015654	1.10534e-06	0.0140456	3.26923
Mega62554.4	177	9	67	7	0.951613	0.905405	10DAP	137339036	137340290	1254	1.66873e-16	1.32115e-05	4.30918e-14	0.000250368	4.08447
Mega64746.4	143	0	56	2	1	0.965517	10DAP	142580567	142580771	204	2.77258e-17	1.37857e-06	7.94547e-15	3.51355e-05	19.9707
Mega69141.4	48	2	104	8	0.96	0.928571	10DAP	151751944	151752642	698	1.08251e-05	4.10893e-09	0.000282329	1.88586e-07	7.76686
Mega70607.4	26	2	47	4	0.928571	0.921569	10DAP	155222466	155223168	702	0.00328346	0.000112658	0.0315575	0.00162315	1.37681
Mega72753.4	27	1	106	1	0.964286	0.990654	10DAP	160013779	160013978	199	0.000835478	1.16638e-12	0.0107225	1.04614e-10	5.3361
Mega72973.4	95	1	241	1	0.989583	0.995868	10DAP	160465661	160466724	1063	1.92374e-11	1.7177e-27	2.09287e-09	9.17369e-25	8.7674
Mega79315.4	46	3	54	5	0.938775	0.915254	10DAP	174918930	174919908	978	5.33123e-05	5.11021e-05	0.00111359	0.000826462	3.51965
Mega79371.4	87	2	141	6	0.977528	0.959184	10DAP	175123611	175124643	1032	4.9364e-10	5.33564e-14	4.0278e-08	5.85899e-12	3.64964
Mega82070.4	102	1	22	1	0.990291	0.956522	10DAP	181421472	181422389	917	3.23012e-12	0.0031897	4.01612e-10	0.0255993	2.75894
Mega83590.4	45	4	40	1	0.918367	0.97561	10DAP	184948778	184949162	384	0.000185812	2.71193e-05	0.00316864	0.000472758	2.54033
Mega83731.4	173	12	238	4	0.935135	0.983471	10DAP	185313993	185314434	441	9.47272e-15	1.39667e-25	1.76909e-12	6.3116e-23	6.86954
Mega84293.4	61	5	127	3	0.924242	0.976923	10DAP	186641158	186642262	1104	9.03861e-06	6.18514e-14	0.000243019	6.72892e-12	7.20999
Mega84681.4	28	1	34	0	0.965517	1	10DAP	187463876	187465155	1279	0.000640243	3.73798e-05	0.00859718	0.000628318	2.33321
Mega85049.4	126	4	99	4	0.969231	0.961165	10DAP	188326276	188326963	687	2.51601e-13	2.29362e-10	3.67229e-11	1.35422e-08	2.88333
Mega86023.4	20	1	22	0	0.952381	1	10DAP	190438789	190439113	324	0.00547855	0.000911119	0.0454271	0.00922861	1.36725
Mega86323.4	29	1	30	0	0.966667	1	10DAP	191110130	191110967	837	0.000490879	0.000107511	0.00709856	0.00156337	2.36817
Mega87462.4	24	0	23	0	1	1	10DAP	193356930	193357217	287	0.000532005	0.000695962	0.0072431	0.00736353	7.64888
Mega88240.4	63	4	123	3	0.940299	0.97619	10DAP	194978675	194979580	905	2.02137e-06	1.70235e-13	6.70905e-05	1.71689e-11	5.2072
Mega88712.4	80	3	63	3	0.963855	0.954546	10DAP	195916293	195917710	1417	9.27317e-09	7.00543e-07	5.66001e-07	1.96445e-05	5.30147
Mega89322.4	46	1	33	2	0.978723	0.942857	10DAP	197155440	197155918	478	5.67221e-06	0.000527943	0.000166822	0.0058147	2.88252
Mega89585.4	166	14	158	6	0.922222	0.963415	10DAP	197676600	197677058	458	3.5097e-13	7.5363e-16	4.99845e-11	1.02963e-13	6.55298
Mega89649.4	28	0	23	2	1	0.92	10DAP	197771711	197772422	711	0.000182811	0.00720957	0.003122	0.0464031	4.82978
Mega92875.4	36	0	39	2	1	0.951219	10DAP	204343775	204344334	559	2.20905e-05	0.000111042	0.000518586	0.00160183	1.75125
Mega93085.4	30	1	27	1	0.967742	0.964286	10DAP	204717512	204717697	185	0.000376539	0.000835478	0.00578698	0.00874127	2.44815
Mega96680.4	45	0	19	1	1	0.95	10DAP	211783038	211783625	587	2.10144e-06	0.00718952	6.88726e-05	0.0464031	4.8576
Mega97004.4	39	2	85	4	0.951219	0.955056	10DAP	212526476	212526924	448	0.000111042	7.86184e-09	0.00208583	3.44032e-07	2.26838
Mega97168.4	67	3	61	1	0.957143	0.983871	10DAP	212977413	212978242	829	2.53035e-07	1.1685e-07	1.08505e-05	3.95086e-06	2.15347
Mega97359.4	35	3	29	3	0.921053	0.90625	10DAP	213371030	213371747	717	0.000879351	0.00404028	0.0112243	0.0310675	2.61968
Mega98179.4	28	0	24	2	1	0.923077	10DAP	215108417	215108928	511	0.000182811	0.00554567	0.003122	0.0375989	1.91903
Mega100481.4	110	8	171	3	0.932203	0.982759	10DAP	219931791	219932779	988	9.4236e-10	9.1587e-19	7.16651e-08	1.83949e-16	6.46768
Mega102232.4	47	2	72	3	0.959184	0.96	10DAP	223591557	223592851	1294	1.40131e-05	7.08991e-08	0.000355993	2.53972e-06	4.77855
Mega102907.4	48	4	54	3	0.923077	0.947368	10DAP	224884002	224884717	715	8.76994e-05	6.93702e-06	0.00169897	0.000145417	4.27779
Mega104272.4	35	0	25	0	1	1	10DAP	227659384	227660115	731	2.87308e-05	0.000406952	0.000651684	0.00471314	7.66946
Mega106249.4	77	1	164	0	0.987179	1	10DAP	231900131	231900860	729	1.91561e-09	1.36087e-19	1.39798e-07	2.96102e-17	1.92185
Mega106271.4	131	3	32	3	0.977612	0.914286	10DAP	231934929	231935796	867	2.24788e-14	0.00188617	4.0633e-12	0.0167005	2.86361
Mega106746.4	25	2	33	0	0.925926	1	10DAP	232906775	232907968	1193	0.00426672	4.86501e-05	0.0388018	0.000792807	1.35337
Mega107213.4	99	1	151	1	0.99	0.993421	10DAP	233872602	233874405	1803	6.93754e-12	1.2772e-17	8.19223e-10	2.22317e-15	2.30942
Mega109262.4	150	13	70	5	0.920245	0.933333	10DAP	238113799	238115300	1501	6.52339e-12	9.63357e-07	7.78138e-10	2.51253e-05	9.58243
Mega195.5	63	1	158	2	0.984375	0.9875	10DAP	375878	376905	1027	6.97984e-08	7.37896e-18	3.39584e-06	1.31362e-15	1.87897
Mega889.5	30	0	48	0	1	1	10DAP	1870520	1871098	578	0.000107511	9.63357e-07	0.00203251	2.51253e-05	2.18327
Mega1453.5	64	3	52	3	0.955224	0.945454	10DAP	3085466	3086121	655	5.43066e-07	1.15492e-05	2.11985e-05	0.000223555	2.33419
Mega1795.5	102	8	148	2	0.927273	0.986667	10DAP	3812720	3813052	332	6.70629e-09	9.2651e-17	4.28237e-07	1.45147e-14	9.54063
Mega1999.5	52	3	66	2	0.945454	0.970588	10DAP	4272570	4273327	757	1.15492e-05	1.05808e-07	0.000300549	3.60867e-06	1.75668
Mega2161.5	150	7	54	6	0.955414	0.9	10DAP	4580121	4580582	461	1.65517e-14	0.000126047	3.03865e-12	0.00180498	6.76411
Mega5349.5	43	0	38	3	1	0.926829	10DAP	11816457	11816879	422	3.53829e-06	0.000409617	0.000109259	0.00473467	1.94798
Mega5356.5	44	2	20	1	0.956522	0.952381	10DAP	11828209	11829298	1089	3.04215e-05	0.00547855	0.000684745	0.0373486	1.036
Mega6946.5	45	2	31	2	0.957447	0.939394	10DAP	15288650	15288993	343	2.34913e-05	0.000889049	0.000549822	0.00922374	2.01932
Mega7660.5	41	3	59	4	0.931818	0.936508	10DAP	16901708	16902020	312	0.000190712	5.53433e-06	0.00323576	0.000120306	17.3724
Mega11840.5	80	5	51	1	0.941176	0.980769	10DAP	26269368	26270629	1261	7.92821e-08	1.54871e-06	3.80701e-06	3.90066e-05	3.17904
Mega14175.5	24	1	34	1	0.96	0.971429	10DAP	31338027	31338528	501	0.00186285	0.000130915	0.0201357	0.00185659	1.50032
Mega14897.5	26	1	38	1	0.962963	0.974359	10DAP	32844983	32845950	967	0.00109084	4.57782e-05	0.0133787	0.000759168	0.989249
Mega15387.5	43	0	36	2	1	0.947368	10DAP	33817882	33818225	343	3.53829e-06	0.000241933	0.000109259	0.00305655	6.43144
Mega15968.5	60	2	139	0	0.967742	1	10DAP	35032041	35032668	627	4.93177e-07	7.64145e-17	1.94776e-05	1.20514e-14	2.33398
Mega20056.5	234	17	58	2	0.932271	0.966667	10DAP	43825297	43826041	744	4.3995e-19	8.24391e-07	1.69482e-16	2.22927e-05	17.1365
Mega24958.5	30	1	28	3	0.967742	0.903226	10DAP	54620100	54621411	1311	0.000376539	0.005206	0.00578698	0.0358441	3.68137
Mega26771.5	96	3	71	4	0.969697	0.946667	10DAP	58537049	58538121	1072	1.59478e-10	2.69052e-07	1.39315e-08	8.42994e-06	4.43992
Mega26798.5	32	0	319	0	1	1	10DAP	58594054	58594267	213	6.33425e-05	1.4551e-36	0.0012733	1.70967e-33	2.67166
Mega28196.5	32	3	63	2	0.914286	0.969231	10DAP	61757954	61759017	1063	0.00188617	2.28348e-07	0.0203317	7.2611e-06	1.76002
Mega33024.5	45	5	50	0	0.9	1	10DAP	72623309	72624632	1323	0.000465258	5.73303e-07	0.0068204	1.62118e-05	1.55333
Mega41484.5	86	6	61	1	0.934783	0.983871	10DAP	91361981	91362946	965	4.88758e-08	1.1685e-07	2.45413e-06	3.95086e-06	12.4588
Mega41642.5	37	4	42	4	0.902439	0.913044	10DAP	91684345	91685501	1156	0.00136234	0.000392993	0.016063	0.00467592	1.59104
Mega41805.5	37	3	26	1	0.925	0.962963	10DAP	92049352	92050434	1082	0.000528449	0.00109084	0.0072431	0.0109079	4.18065
Mega42072.5	123	2	92	0	0.984	1	10DAP	92709500	92710783	1283	5.223e-14	1.18253e-11	8.72036e-12	8.6299e-10	16.0999
Mega57294.5	28	3	42	0	0.903226	1	10DAP	127341824	127342746	922	0.005206	4.59283e-06	0.0435514	0.000100961	3.91449
Mega57570.5	22	1	28	0	0.956522	1	10DAP	127956322	127956523	201	0.0031897	0.000182811	0.0312442	0.00240396	2.85613
Mega63110.5	56	3	54	5	0.949152	0.915254	10DAP	140260635	140261101	466	4.16702e-06	5.11021e-05	0.000127834	0.000826462	7.61497
Mega66954.5	26	2	28	1	0.928571	0.965517	10DAP	148285047	148285817	770	0.00328346	0.000640243	0.0315575	0.00694281	3.3423
Mega68875.5	53	3	75	0	0.946429	1	10DAP	152401670	152402333	663	8.95074e-06	9.1413e-10	0.000241208	4.72113e-08	8.2041
Mega89345.5	110	8	886	5	0.932203	0.994388	10DAP	197611679	197613394	1715	9.4236e-10	1.18736e-95	7.16651e-08	1.39509e-91	3.32979
Mega90935.5	72	1	104	6	0.986301	0.945454	10DAP	201228385	201229028	643	6.90408e-09	5.55242e-10	4.38484e-07	3.00637e-08	18.0855
Mega91875.5	32	1	43	0	0.969697	1	10DAP	203407627	203408943	1316	0.000221847	3.53829e-06	0.00372636	8.049e-05	7.00959
Mega92151.5	29	3	29	3	0.90625	0.90625	10DAP	203945039	203945538	499	0.00404028	0.00404028	0.0373936	0.0310675	7.39396
Mega95951.5	166	7	188	3	0.959538	0.984293	10DAP	212352915	212353363	448	3.044e-16	1.2553e-20	7.52958e-14	3.10509e-18	13.7407
Mega96058.5	60	3	66	6	0.952381	0.916667	10DAP	212597599	212598374	775	1.50401e-06	6.79535e-06	5.25151e-05	0.00014283	2.31323
Mega97276.5	52	0	95	0	1	1	10DAP	215067944	215068492	548	3.41417e-07	5.50039e-12	1.38566e-05	4.23783e-10	18.0126
Mega303.6	24	0	21	0	1	1	10DAP	679945	680047	102	0.000532005	0.00119374	0.0072431	0.0114919	7.49106
Mega1090.6	43	1	135	5	0.977273	0.964286	10DAP	2498113	2498843	730	1.23897e-05	8.00859e-14	0.000318541	8.43919e-12	1.35462
Mega1803.6	28	1	34	2	0.965517	0.944444	10DAP	4175846	4177571	1725	0.000640243	0.000406952	0.00859718	0.00471314	2.84876
Mega13524.6	30	1	69	2	0.967742	0.971831	10DAP	31217584	31218903	1319	0.000376539	4.90614e-08	0.00578698	1.79859e-06	3.85718
Mega16283.6	27	1	24	1	0.964286	0.96	10DAP	37023635	37024383	748	0.000835478	0.00186285	0.0107225	0.0165501	2.09845
Mega20301.6	37	0	41	0	1	1	10DAP	46038656	46040023	1367	1.69904e-05	5.96312e-06	0.000420272	0.000126698	5.46146
Mega23798.6	21	1	33	2	0.954546	0.942857	10DAP	54214487	54214967	480	0.00417856	0.000527943	0.0382219	0.0058147	2.85557
Mega26041.6	24	0	39	0	1	1	10DAP	59410712	59411515	803	0.000532005	1.006e-05	0.0072431	0.000196019	1.28013
Mega27044.6	83	5	141	5	0.943182	0.965753	10DAP	61831123	61832819	1696	3.74269e-08	1.77174e-14	1.95443e-06	2.05094e-12	2.49719
Mega30048.6	36	1	26	0	0.972973	1	10DAP	68642791	68644299	1508	7.73649e-05	0.000311491	0.00153547	0.00378672	1.38416
Mega34727.6	245	5	135	1	0.98	0.992647	10DAP	79192410	79193128	718	7.80904e-26	7.36509e-16	5.09735e-23	1.01212e-13	5.31429
Mega35589.6	30	3	203	5	0.909091	0.975962	10DAP	80976054	80976749	695	0.00313485	3.0037e-21	0.0309911	8.02089e-19	7.74588
Mega43573.6	22	0	20	1	1	0.952381	10DAP	98258804	98259272	468	0.000911119	0.00547855	0.0113885	0.0373486	1.97483
Mega44271.6	46	1	51	0	0.978723	1	10DAP	99811459	99812699	1240	5.67221e-06	4.42383e-07	0.000166822	1.29137e-05	2.81627
Mega44540.6	48	5	24	2	0.90566	0.923077	10DAP	100438333	100439236	903	0.000223474	0.00554567	0.00374566	0.0375989	6.43875
Mega45965.6	29	1	46	3	0.966667	0.938775	10DAP	103357563	103357943	380	0.000490879	5.33123e-05	0.00709856	0.000858661	8.99558
Mega49374.6	93	8	99	4	0.920792	0.961165	10DAP	110781999	110782610	611	6.03702e-08	2.29362e-10	2.99291e-06	1.35422e-08	5.06441
Mega49556.6	54	2	84	0	0.964286	1	10DAP	111194281	111195002	721	2.30619e-06	9.12734e-11	7.53729e-05	5.73485e-09	3.52204
Mega51168.6	150	16	162	11	0.903614	0.936416	10DAP	114929409	114930410	1001	9.41291e-11	5.21398e-14	8.67427e-09	5.75227e-12	4.81835
Mega51358.6	55	1	60	3	0.982143	0.952381	10DAP	115286803	115287757	954	5.49902e-07	1.50401e-06	2.13589e-05	3.80848e-05	1.75218
Mega52210.6	77	5	74	5	0.939024	0.936709	10DAP	117105553	117106162	609	1.67848e-07	3.55117e-07	7.44201e-06	1.07123e-05	2.21616
Mega57245.6	133	5	22	1	0.963768	0.956522	10DAP	127631142	127631618	476	1.32411e-13	0.0031897	2.06062e-11	0.0255993	5.44231
Mega62893.6	54	0	47	4	1	0.921569	10DAP	139213398	139213738	340	2.03456e-07	0.000112658	8.83734e-06	0.00162315	3.39136
Mega66061.6	50	1	57	0	0.980392	1	10DAP	146382883	146383698	815	2.0071e-06	9.36985e-08	6.67112e-05	3.24274e-06	1.93914
Mega68115.6	96	3	247	8	0.969697	0.968627	10DAP	150694073	150694941	868	1.59478e-10	1.47255e-24	1.39315e-08	5.58119e-22	3.78878
Mega68716.6	26	2	36	0	0.928571	1	10DAP	152059137	152059591	454	0.00328346	2.20905e-05	0.0315575	0.000390304	1.11999
Mega68780.6	42	4	66	4	0.913044	0.942857	10DAP	152169922	152171159	1237	0.000392993	9.49167e-07	0.00601444	2.51253e-05	2.37359
Mega69272.6	26	2	29	2	0.928571	0.935484	10DAP	153101945	153102686	741	0.00328346	0.00149835	0.0315575	0.0140456	1.4532
Mega69681.6	40	3	97	3	0.930233	0.97	10DAP	153844936	153845566	630	0.000246072	1.23741e-10	0.00399339	7.65205e-09	1.94502
Mega69823.6	166	2	200	2	0.988095	0.990099	10DAP	154150928	154151458	530	9.76004e-19	1.82005e-22	3.58361e-16	5.48326e-20	4.74689
Mega69886.6	36	0	26	0	1	1	10DAP	154307377	154308230	853	2.20905e-05	0.000311491	0.000518586	0.00378672	7.79095
Mega70974.6	33	1	87	2	0.970588	0.977528	10DAP	156588836	156589800	964	0.000170388	4.9364e-10	0.00301729	2.71664e-08	3.11731
Mega71055.6	53	4	89	0	0.929825	1	10DAP	156767812	156768247	435	2.50181e-05	2.54357e-11	0.00058208	1.78956e-09	5.42424
Mega72155.6	38	4	36	3	0.904762	0.923077	10DAP	159011894	159012382	488	0.00106311	0.00068171	0.0131762	0.0073383	2.41059
Mega72336.6	103	0	100	0	1	1	10DAP	159375572	159375948	376	7.15971e-13	1.53746e-12	9.66931e-11	1.3234e-10	30.7031
Mega72440.6	40	3	21	1	0.930233	0.954546	10DAP	159629242	159630805	1563	0.000246072	0.00417856	0.00399339	0.0318185	2.72413
Mega75830.6	107	4	75	7	0.963964	0.914634	10DAP	167036906	167037573	667	3.04362e-11	1.90453e-06	3.15075e-09	4.71596e-05	4.35434
Mega1082.7	64	2	70	3	0.969697	0.958904	10DAP	2361193	2362745	1552	1.76686e-07	1.17929e-07	7.80441e-06	3.9759e-06	1.19047
Mega4036.7	32	1	40	4	0.969697	0.909091	10DAP	8697262	8697947	685	0.000221847	0.000646749	0.00372636	0.00698436	12.4816
Mega4695.7	150	4	210	3	0.974026	0.985915	10DAP	10163130	10163919	789	5.90793e-16	4.89252e-23	1.37456e-13	1.57492e-20	21.4992
Mega7904.7	123	0	55	0	1	1	10DAP	16912722	16913142	420	4.42743e-15	1.57095e-07	8.81697e-13	5.09181e-06	7.99147
Mega10268.7	50	1	105	1	0.980392	0.990566	10DAP	22017428	22018494	1066	2.0071e-06	1.50455e-12	6.67112e-05	1.30946e-10	2.59483
Mega12828.7	56	5	66	3	0.918033	0.956522	10DAP	27806971	27807961	990	3.11838e-05	3.26381e-07	0.000700563	1.01316e-05	1.71526
Mega14206.7	44	3	39	2	0.93617	0.951219	10DAP	30695977	30697122	1145	8.87694e-05	0.000111042	0.00171687	0.00160183	2.16636
Mega20672.7	63	0	41	1	1	0.97619	10DAP	45152070	45152950	880	1.9944e-08	2.08817e-05	1.10534e-06	0.000380681	3.23277
Mega21190.7	28	1	29	0	0.965517	1	10DAP	46341381	46341966	585	0.000640243	0.00014016	0.00859718	0.00196048	3.81075
Mega21817.7	195	3	93	3	0.984849	0.96875	10DAP	47668544	47669534	990	2.14768e-21	3.4145e-10	9.89576e-19	1.93343e-08	5.67472
Mega39777.7	36	0	21	1	1	0.954546	10DAP	89159537	89159700	163	2.20905e-05	0.00417856	0.000518586	0.0318185	3.72505
Mega42046.7	24	0	24	2	1	0.923077	10DAP	94400857	94401366	509	0.000532005	0.00554567	0.0072431	0.0375989	1.87257
Mega50262.7	33	3	50	0	0.916667	1	10DAP	112422108	112422450	342	0.00146272	5.73303e-07	0.0170413	1.62118e-05	6.22697
Mega50367.7	170	3	72	3	0.982659	0.96	10DAP	112633973	112635541	1568	1.17888e-18	7.08991e-08	4.19736e-16	2.53972e-06	2.32364
Mega50500.7	34	2	49	3	0.944444	0.942308	10DAP	112946495	112946908	413	0.000406952	2.48127e-05	0.00601444	0.000434157	3.05523
Mega52360.7	20	1	37	3	0.952381	0.925	10DAP	117032246	117033230	984	0.00547855	0.000528449	0.0454271	0.0058147	1.23181
Mega53024.7	29	3	103	0	0.90625	1	10DAP	118423700	118424168	468	0.00404028	7.15971e-13	0.0373936	6.59788e-11	1.21952
Mega56955.7	75	1	42	2	0.986842	0.954546	10DAP	127098759	127099140	381	3.19831e-09	5.10399e-05	2.24349e-07	0.000826462	4.78976
Mega57660.7	37	3	76	1	0.925	0.987013	10DAP	128654145	128655309	1164	0.000528449	2.47512e-09	0.0072431	1.18217e-07	6.56433
Mega57942.7	37	4	39	2	0.902439	0.951219	10DAP	129234771	129236051	1280	0.00136234	0.000111042	0.016063	0.00160183	4.67864
Mega58497.7	58	5	85	6	0.920635	0.934066	10DAP	130454478	130455084	606	1.90128e-05	6.26318e-08	0.000464429	2.25734e-06	11.0708
Mega63999.7	191	9	100	6	0.955	0.943396	10DAP	142681619	142682522	903	5.14994e-18	1.50466e-09	1.75389e-15	7.539e-08	5.62236
Mega64525.7	141	12	297	9	0.921569	0.970588	10DAP	143851798	143852771	973	2.25555e-11	1.68713e-29	2.39833e-09	1.20139e-26	5.30176
Mega67393.7	29	2	25	2	0.935484	0.925926	10DAP	150037018	150038915	1897	0.00149835	0.00426672	0.0171254	0.0323536	0.872035
Mega68764.7	30	1	41	3	0.967742	0.931818	10DAP	152943755	152944889	1134	0.000376539	0.000190712	0.00578698	0.00249529	7.70495
Mega69377.7	168	5	268	3	0.971098	0.98893	10DAP	154417242	154417523	281	1.99416e-17	2.21665e-29	5.93176e-15	1.53203e-26	11.7991
Mega69537.7	156	0	34	3	1	0.918919	10DAP	154776918	154777905	987	1.03041e-18	0.00113419	3.72515e-16	0.0113029	4.14705
Mega69822.7	32	3	61	4	0.914286	0.938461	10DAP	155356292	155356748	456	0.00188617	3.34508e-06	0.0203317	7.70733e-05	2.01579
Mega70144.7	26	2	47	1	0.928571	0.979167	10DAP	156128870	156129460	590	0.00328346	4.37352e-06	0.0315575	9.76933e-05	10.3599
Mega71179.7	165	12	206	9	0.932203	0.95814	10DAP	158342297	158343535	1238	6.67724e-14	1.2328e-19	1.09726e-11	2.70743e-17	3.72586
Mega71547.7	24	2	62	1	0.923077	0.984127	10DAP	159152707	159153253	546	0.00554567	9.03049e-08	0.0457255	3.15316e-06	1.32042
Mega76446.7	81	9	67	4	0.9	0.943662	10DAP	169840604	169841087	483	2.6564e-06	7.37686e-07	8.61002e-05	2.02342e-05	5.57522
Mega78468.7	66	3	73	1	0.956522	0.986487	10DAP	173892413	173893101	688	3.26381e-07	5.34163e-09	1.35506e-05	2.41855e-07	3.87822
Mega79037.7	56	5	119	7	0.918033	0.944444	10DAP	175170699	175172662	1963	3.11838e-05	3.73117e-11	0.000700563	2.55623e-09	4.08129
Mega1947.8	259	0	403	7	1	0.982927	10DAP	4255934	4257433	1499	5.27165e-30	4.95108e-42	5.63084e-27	7.75636e-39	6.69356
Mega1993.8	20	0	51	0	1	1	10DAP	4348115	4348413	298	0.0015654	4.42383e-07	0.0171254	1.29137e-05	5.18465
Mega4887.8	38	3	41	3	0.926829	0.931818	10DAP	10291341	10293316	1975	0.000409617	0.000190712	0.00603864	0.00249529	4.51979
Mega6555.8	67	2	91	1	0.971015	0.98913	10DAP	13788194	13790125	1931	8.1889e-08	5.33883e-11	3.90327e-06	3.534e-09	8.02128
Mega6845.8	71	5	74	6	0.934211	0.925	10DAP	14349434	14350107	673	7.5075e-07	9.50929e-07	2.79143e-05	2.51253e-05	2.3925
Mega10603.8	42	4	88	2	0.913044	0.977778	10DAP	22683413	22683910	497	0.000392993	3.8254e-10	0.00601444	2.15571e-08	4.6562
Mega11150.8	45	0	65	0	1	1	10DAP	23891750	23892643	893	2.10144e-06	1.19192e-08	6.88726e-05	5.11114e-07	5.3319
Mega16266.8	86	2	106	0	0.977273	1	10DAP	35177531	35178500	969	6.37039e-10	3.33548e-13	5.0745e-08	3.1862e-11	2.54701
Mega35932.8	52	2	37	1	0.962963	0.973684	10DAP	80082174	80082527	353	3.85962e-06	5.95024e-05	0.000118713	0.00095574	5.79562
Mega35981.8	42	1	55	6	0.976744	0.901639	10DAP	80218204	80220033	1829	1.60828e-05	9.8997e-05	0.00040377	0.00147704	1.55403
Mega40799.8	44	2	37	2	0.956522	0.948718	10DAP	90930048	90931041	993	3.04215e-05	0.000186589	0.000684745	0.00244679	0.9749
Mega41645.8	75	3	117	1	0.961538	0.991525	10DAP	92701403	92702544	1141	3.30573e-08	7.10789e-14	1.75909e-06	7.59219e-12	6.63727
Mega46310.8	38	3	151	3	0.926829	0.980519	10DAP	102704591	102705152	561	0.000409617	1.43082e-16	0.00603864	2.19756e-14	4.47968
Mega48625.8	71	0	72	0	1	1	10DAP	107877097	107877432	335	2.55051e-09	1.97318e-09	1.81071e-07	9.58009e-08	3.51868
Mega49248.8	67	4	70	6	0.943662	0.921053	10DAP	109253460	109254450	990	7.37686e-07	2.54587e-06	2.77176e-05	6.08601e-05	1.48652
Mega49712.8	145	4	113	3	0.973154	0.974138	10DAP	110242400	110243240	840	2.08475e-15	2.14229e-12	4.45359e-13	1.78516e-10	3.23108
Mega49975.8	46	4	123	5	0.92	0.960938	10DAP	110849150	110850481	1331	0.000144696	1.63533e-12	0.00259757	1.40251e-10	3.58475
Mega51571.8	60	4	79	8	0.9375	0.908046	10DAP	114216927	114218893	1966	4.30278e-06	1.78801e-06	0.000131655	4.43679e-05	1.43054
Mega52925.8	38	4	78	4	0.904762	0.951219	10DAP	117210609	117210962	353	0.00106311	4.60092e-08	0.0131762	1.69729e-06	5.25465
Mega54075.8	28	1	22	0	0.965517	1	10DAP	119718382	119718796	414	0.000640243	0.000911119	0.00859718	0.00922861	13.9588
Mega59735.8	89	5	39	3	0.946809	0.928571	10DAP	131984756	131985642	886	8.32871e-09	0.00031749	5.15043e-07	0.00383189	4.49908
Mega60722.8	39	1	23	2	0.975	0.92	10DAP	133949217	133950628	1411	3.52297e-05	0.00720957	0.000781739	0.0464031	5.474
Mega62071.8	21	0	21	0	1	1	10DAP	137007598	137007904	306	0.00119374	0.00119374	0.0141248	0.0114919	2.34511
Mega62130.8	20	1	36	0	0.952381	1	10DAP	137139380	137139616	236	0.00547855	2.20905e-05	0.0454271	0.000390304	3.21285
Mega63828.8	36	1	59	2	0.972973	0.967213	10DAP	140626253	140626829	576	7.73649e-05	6.37599e-07	0.00153547	1.79008e-05	0.933185
Mega64408.8	30	2	62	0	0.9375	1	10DAP	141889228	141890190	962	0.00115405	2.58028e-08	0.0139429	1.01226e-06	1.46444
Mega73324.8	145	13	187	15	0.917721	0.925743	10DAP	161385623	161386128	505	2.16746e-11	5.67171e-15	2.31515e-09	7.01472e-13	7.33806
Mega73399.8	27	2	53	1	0.931034	0.981482	10DAP	161530187	161531079	892	0.00252735	9.22553e-07	0.0260255	2.47478e-05	5.8333
Mega73995.8	28	1	22	0	0.965517	1	10DAP	162797125	162798323	1198	0.000640243	0.000911119	0.00859718	0.00922861	1.72289
Mega74345.8	149	0	133	2	1	0.985185	10DAP	163584831	163586309	1478	6.06383e-18	4.13755e-15	2.03563e-15	5.17171e-13	6.14944
Mega74719.8	46	0	29	3	1	0.90625	10DAP	164444509	164445719	1210	1.62001e-06	0.00404028	5.46964e-05	0.0310675	5.4683
Mega76356.8	43	0	30	1	1	0.967742	10DAP	167987303	167987716	413	3.53829e-06	0.000376539	0.000109259	0.00448469	2.93891
Mega76410.8	39	2	27	1	0.951219	0.964286	10DAP	168118543	168118818	275	0.000111042	0.000835478	0.00208583	0.00874127	4.49497
Mega76925.8	39	2	79	2	0.951219	0.975309	10DAP	169130229	169131239	1010	0.000111042	3.80266e-09	0.00208583	1.75213e-07	10.978
Mega77251.8	32	2	33	0	0.941176	1	10DAP	169891940	169892021	81	0.000685037	4.86501e-05	0.00905059	0.000792807	5.57081
Mega79544.8	74	4	76	7	0.948718	0.915663	10DAP	174411266	174411769	503	1.26235e-07	1.49328e-06	5.71561e-06	3.79357e-05	4.63796
Mega79617.8	28	2	49	5	0.933333	0.907407	10DAP	174539303	174540334	1031	0.00194577	0.000174887	0.0208594	0.0023991	3.41696
Mega662.9	35	0	24	2	1	0.923077	10DAP	1253120	1253645	525	2.87308e-05	0.00554567	0.000651684	0.0375989	1.05388
Mega8643.9	63	3	72	5	0.954546	0.935065	10DAP	18098873	18099599	726	7.00543e-07	5.85006e-07	2.65946e-05	1.65229e-05	9.12321
Mega10407.9	50	1	111	1	0.980392	0.991071	10DAP	21871380	21871838	458	2.0071e-06	3.26795e-13	6.67112e-05	3.14728e-11	7.82052
Mega12135.9	120	0	99	1	1	0.99	10DAP	25820089	25820869	780	9.48574e-15	6.93754e-12	1.76909e-12	5.29303e-10	15.0433
Mega16121.9	66	0	294	1	1	0.99661	10DAP	34711633	34712250	617	9.21589e-09	2.74119e-33	5.63969e-07	2.30055e-30	5.43777
Mega17133.9	63	0	61	1	1	0.983871	10DAP	36769391	36770125	734	1.9944e-08	1.1685e-07	1.10534e-06	3.95086e-06	5.32723
Mega18012.9	56	2	61	2	0.965517	0.968254	10DAP	38733017	38733503	486	1.37857e-06	3.81502e-07	4.83506e-05	1.14788e-05	3.00596
Mega21192.9	44	2	54	2	0.956522	0.964286	10DAP	45954243	45954751	508	3.04215e-05	2.30619e-06	0.000684745	5.55257e-05	2.1082
Mega21226.9	39	2	46	4	0.951219	0.92	10DAP	46017011	46017484	473	0.000111042	0.000144696	0.00208583	0.00200484	3.73585
Mega21258.9	62	4	83	0	0.939394	1	10DAP	46067470	46068640	1170	2.60038e-06	1.17871e-10	8.44411e-05	7.30831e-09	2.01803
Mega37252.9	131	1	49	0	0.992424	1	10DAP	83168916	83169355	439	2.0316e-15	7.43098e-07	4.37986e-13	2.02342e-05	6.28101
Mega40291.9	26	0	89	2	1	0.978022	10DAP	89725791	89727240	1449	0.000311491	2.96459e-10	0.00487657	1.70747e-08	1.50485
Mega40572.9	25	2	107	2	0.925926	0.981651	10DAP	90374363	90374833	470	0.00426672	3.03616e-12	0.0388018	2.46023e-10	1.69971
Mega44372.9	66	0	105	3	1	0.972222	10DAP	98615382	98616187	805	9.21589e-09	1.62698e-11	5.63969e-07	1.17277e-09	2.59473
Mega45474.9	65	0	40	1	1	0.97561	10DAP	100877222	100877792	570	1.19192e-08	2.71193e-05	7.0909e-07	0.000472758	14.0311
Mega46409.9	23	1	34	1	0.958333	0.971429	10DAP	102906735	102907407	672	0.00243674	0.000130915	0.0251696	0.00185659	9.75336
Mega46672.9	96	0	20	1	1	0.952381	10DAP	103469960	103471580	1620	4.26219e-12	0.00547855	5.16274e-10	0.0373486	2.17329
Mega47547.9	64	4	76	5	0.941176	0.938272	10DAP	105496692	105498228	1536	1.5712e-06	2.15494e-07	5.41372e-05	6.86165e-06	1.10126
Mega48032.9	28	2	33	2	0.933333	0.942857	10DAP	106573994	106574808	814	0.00194577	0.000527943	0.0208594	0.0058147	3.85926
Mega49933.9	119	1	40	3	0.991667	0.930233	10DAP	110809453	110810016	563	4.27581e-14	0.000246072	7.38803e-12	0.00310383	10.646
Mega51108.9	83	2	34	2	0.976471	0.944444	10DAP	113396845	113398051	1206	1.36951e-09	0.000406952	1.0249e-07	0.00471314	4.95086
Mega54199.9	101	0	113	1	1	0.991228	10DAP	120382795	120383329	534	1.19165e-12	1.96502e-13	1.5557e-10	1.97333e-11	18.9955
Mega54341.9	117	5	89	2	0.959016	0.978022	10DAP	120689852	120691693	1841	7.38639e-12	2.96459e-10	8.55038e-10	1.70747e-08	1.69164
Mega55990.9	48	1	51	0	0.979592	1	10DAP	124436268	124436917	649	3.37284e-06	4.42383e-07	0.000105397	1.29137e-05	1.9481
Mega57629.9	41	0	41	2	1	0.953488	10DAP	128174376	128174569	193	5.96312e-06	6.61255e-05	0.000172147	0.00103043	4.15219
Mega57824.9	83	2	63	1	0.976471	0.984375	10DAP	128615093	128615774	681	1.36951e-09	6.97984e-08	1.0249e-07	2.50794e-06	2.36685
Mega59995.9	36	2	27	2	0.947368	0.931034	10DAP	133703656	133705007	1351	0.000241933	0.00252735	0.00393983	0.0212183	1.464
Mega60398.9	49	3	30	2	0.942308	0.9375	10DAP	134613157	134613813	656	2.48127e-05	0.00115405	0.000577872	0.0113659	2.09928
Mega61306.9	75	1	75	1	0.986842	0.986842	10DAP	136710041	136711531	1490	3.19831e-09	3.19831e-09	2.24349e-07	1.48826e-07	3.592
Mega62334.9	60	1	36	4	0.983607	0.9	10DAP	138885602	138886546	944	1.51216e-07	0.00174512	6.79429e-06	0.0156045	2.78586
Mega66919.9	29	0	100	0	1	1	10DAP	148790082	148790998	916	0.00014016	1.53746e-12	0.00253745	1.3234e-10	9.24056
Mega68269.9	200	3	51	3	0.985222	0.944444	10DAP	151682485	151682955	470	6.08687e-22	1.49023e-05	2.9799e-19	0.000280601	11.9402
Mega11010.10	76	3	167	0	0.962025	1	10DAP	24788342	24789248	906	2.56351e-08	6.3716e-20	1.39069e-06	1.41251e-17	19.0011
Mega12309.10	54	0	55	2	1	0.964912	10DAP	27731639	27732628	989	2.03456e-07	1.78295e-06	8.83734e-06	4.42891e-05	2.05508
Mega13608.10	28	2	48	2	0.933333	0.96	10DAP	30868815	30869251	436	0.00194577	1.08251e-05	0.0208594	0.000210057	4.65806
Mega15135.10	38	2	33	3	0.95	0.916667	10DAP	34414453	34415358	905	0.00014393	0.00146272	0.00259571	0.0138934	1.84903
Mega15354.10	56	2	87	6	0.965517	0.935484	10DAP	34928538	34930120	1582	1.37857e-06	3.81374e-08	4.83506e-05	1.45959e-06	4.90044
Mega20726.10	39	2	216	0	0.951219	1	10DAP	47560682	47562309	1627	0.000111042	2.68778e-25	0.00208583	1.16963e-22	11.9553
Mega24846.10	24	2	42	0	0.923077	1	10DAP	56963266	56964471	1205	0.00554567	4.59283e-06	0.0457255	0.000100961	1.65387
Mega29711.10	79	7	69	2	0.918605	0.971831	10DAP	67763238	67764342	1104	7.18839e-07	4.90614e-08	2.72452e-05	1.79859e-06	4.72006
Mega31614.10	36	2	54	4	0.947368	0.931034	10DAP	71790972	71791817	845	0.000241933	1.94605e-05	0.00393983	0.000357826	1.20264
Mega37507.10	39	1	20	1	0.975	0.952381	10DAP	84357770	84358047	277	3.52297e-05	0.00547855	0.000781739	0.0373486	4.39047
Mega37805.10	51	2	49	5	0.962264	0.907407	10DAP	85012881	85013789	908	4.99391e-06	0.000174887	0.000148735	0.0023991	2.99515
Mega38803.10	34	1	148	3	0.971429	0.980132	10DAP	87131041	87131515	474	0.000130915	3.05383e-16	0.00241473	4.42975e-14	2.71297
Mega39720.10	47	1	42	0	0.979167	1	10DAP	89066155	89067151	996	4.37352e-06	4.59283e-06	0.000132954	0.000100961	1.84974
Mega48864.10	41	4	47	3	0.911111	0.94	10DAP	108782037	108782507	470	0.000504218	4.1315e-05	0.0072431	0.000692321	8.14817
Mega51364.10	64	6	75	6	0.914286	0.925926	10DAP	113983445	113984827	1382	1.10874e-05	7.43098e-07	0.000288849	2.02342e-05	1.88313
Mega54218.10	66	2	25	1	0.970588	0.961538	10DAP	120449506	120450614	1108	1.05808e-07	0.00142506	4.89444e-06	0.0135577	5.50879
Mega55998.10	62	3	112	6	0.953846	0.949152	10DAP	124522635	124523746	1111	9.03708e-07	7.54287e-11	3.31816e-05	4.84289e-09	2.53662
Mega57806.10	27	2	54	5	0.931034	0.915254	10DAP	128701197	128702080	883	0.00252735	5.11021e-05	0.0260255	0.000826462	5.68813
Mega57911.10	21	1	37	4	0.954546	0.902439	10DAP	128946334	128947641	1307	0.00417856	0.00136234	0.0382219	0.0130721	4.08067
Mega58891.10	40	3	53	3	0.930233	0.946429	10DAP	131047970	131048390	420	0.000246072	8.95074e-06	0.00399339	0.000178703	4.74077
Mega60082.10	41	1	56	4	0.97619	0.933333	10DAP	133789159	133789716	557	2.08817e-05	1.17713e-05	0.00050692	0.000227292	2.99396
Mega61928.10	30	0	29	1	1	0.966667	10DAP	138098396	138099229	833	0.000107511	0.000490879	0.00203251	0.00563515	3.33282
Mega61975.10	41	0	69	3	1	0.958333	10DAP	138193521	138193892	371	5.96312e-06	1.52099e-07	0.000172147	4.99187e-06	3.8237
Mega65469.10	32	0	33	1	1	0.970588	10DAP	145812605	145812946	341	6.33425e-05	0.000170388	0.0012733	0.00234012	5.66174
Mega2605.1	49	0	44	0	1	1	15DAP	5686014	5686312	298	7.43098e-07	2.7265e-06	4.49643e-05	0.000118669	4.46784
Mega11324.1	140	6	75	0	0.958904	1	15DAP	24454365	24455372	1007	6.8542e-14	9.1413e-10	1.8138e-11	1.00793e-07	3.21525
Mega20022.1	24	1	41	1	0.96	0.97619	15DAP	43748841	43749856	1015	0.00186285	2.08817e-05	0.0256571	0.000687194	3.1262
Mega31706.1	37	3	21	0	0.925	1	15DAP	70141247	70141432	185	0.000528449	0.00119374	0.00964266	0.0164188	2.87838
Mega66933.1	76	4	52	2	0.95	0.962963	15DAP	149125267	149126115	848	7.62129e-08	3.85962e-06	6.07469e-06	0.00016333	3.04356
Mega82784.1	30	1	20	1	0.967742	0.952381	15DAP	183980814	183982145	1331	0.000376539	0.00547855	0.00802704	0.0490893	1.74234
Mega113216.1	31	1	29	0	0.96875	1	15DAP	249459116	249459583	467	0.000288962	0.00014016	0.00639386	0.00328423	1.60437
Mega118001.1	84	0	24	1	1	0.96	15DAP	260160686	260161141	455	9.12734e-11	0.00186285	1.35187e-08	0.0225301	2.99462
Mega46057.2	26	0	27	0	1	1	15DAP	102870647	102870955	308	0.000311491	0.000238563	0.00676385	0.00470186	1.55399
Mega95444.2	23	0	21	0	1	1	15DAP	211746941	211747167	226	0.000695962	0.00119374	0.0122129	0.0164188	2.25632
Mega99282.2	29	0	22	0	1	1	15DAP	220153825	220154252	427	0.00014016	0.000911119	0.00363627	0.0134446	6.10781
Mega21378.3	21	1	34	3	0.954546	0.918919	15DAP	47272255	47272405	150	0.00417856	0.00113419	0.0468884	0.0162098	3.59363
Mega21666.3	20	0	39	0	1	1	15DAP	47773979	47774968	989	0.0015654	1.006e-05	0.0220188	0.000358456	2.72443
Mega29157.3	33	2	29	3	0.942857	0.90625	15DAP	64220081	64221322	1241	0.000527943	0.00404028	0.00964266	0.0422764	5.88218
Mega29870.3	29	3	84	0	0.90625	1	15DAP	65852450	65852674	224	0.00404028	9.12734e-11	0.0468884	1.19967e-08	3.41713
Mega80480.3	38	3	60	1	0.926829	0.983607	15DAP	179445177	179445639	462	0.000409617	1.51216e-07	0.00828713	1.00711e-05	4.58314
Mega88385.3	67	3	51	4	0.957143	0.927273	15DAP	196360682	196362009	1327	2.53035e-07	4.13348e-05	1.74582e-05	0.00119588	2.12886
Mega94384.3	36	2	46	2	0.947368	0.958333	15DAP	209122622	209123734	1112	0.000241933	1.81423e-05	0.00540725	0.000608226	4.79839
Mega99252.3	23	1	23	0	0.958333	1	15DAP	219613135	219613523	388	0.00243674	0.000695962	0.0321341	0.0105521	0.940433
Mega101369.3	26	2	87	1	0.928571	0.988636	15DAP	224033224	224033882	658	0.00328346	1.48298e-10	0.0401769	1.91121e-08	1.84726
Mega8625.4	27	1	42	1	0.964286	0.976744	15DAP	17458634	17459842	1208	0.000835478	1.60828e-05	0.0145072	0.00055901	3.64228
Mega42049.4	29	0	26	1	1	0.962963	15DAP	90338762	90339440	678	0.00014016	0.00109084	0.00363627	0.015849	1.54635
Mega85857.4	32	2	40	1	0.941176	0.97561	15DAP	190054692	190055870	1178	0.000685037	2.71193e-05	0.0121284	0.000831898	1.07122
Mega89222.4	25	2	90	2	0.925926	0.978261	15DAP	196925327	196925620	293	0.00426672	2.29759e-10	0.0468884	2.90448e-08	1.88385
Mega104433.4	25	0	30	3	1	0.909091	15DAP	227963568	227964228	660	0.000406952	0.00313485	0.00824161	0.0352307	2.96498
Mega9442.5	128	8	60	6	0.941176	0.909091	15DAP	20760381	20761852	1471	1.11361e-11	2.9426e-05	1.97337e-09	0.000887565	1.58618
Mega31173.5	69	1	76	4	0.985714	0.95	15DAP	68409080	68409786	706	1.49154e-08	7.62129e-08	1.47277e-06	5.62304e-06	5.87507
Mega85215.5	25	0	24	0	1	1	15DAP	188614803	188615132	329	0.000406952	0.000532005	0.00824161	0.00842675	1.06483
Mega30048.6	41	1	48	2	0.97619	0.96	15DAP	68642791	68644299	1508	2.08817e-05	1.08251e-05	0.000759844	0.000385028	1.54954
Mega31207.6	40	2	40	0	0.952381	1	15DAP	71237731	71239697	1966	8.5683e-05	7.74422e-06	0.00238841	0.000282017	2.74977
Mega51358.6	100	2	123	2	0.980392	0.984	15DAP	115286803	115287757	954	1.80055e-11	5.223e-14	3.00299e-09	1.20536e-11	4.09585
Mega68587.6	20	0	33	0	1	1	15DAP	151753484	151754343	859	0.0015654	4.86501e-05	0.0220188	0.00135994	2.28826
Mega6331.7	30	0	42	1	1	0.976744	15DAP	13443290	13444018	728	0.000107511	1.60828e-05	0.00290309	0.00055901	0.966189
Mega9570.7	42	3	48	5	0.933333	0.90566	15DAP	20475531	20475819	288	0.000147802	0.000223474	0.00376564	0.00453506	2.89348
Mega38619.7	20	0	25	0	1	1	15DAP	86724998	86725679	681	0.0015654	0.000406952	0.0220188	0.0073292	1.36555
Mega16043.8	30	1	33	0	0.967742	1	15DAP	34659767	34660349	582	0.000376539	4.86501e-05	0.00802704	0.00135994	1.06504
Mega28391.8	61	0	22	1	1	0.956522	15DAP	63260013	63260484	471	3.33867e-08	0.0031897	3.03956e-06	0.0356854	2.87703
Mega42417.8	77	4	27	2	0.950617	0.931034	15DAP	94442519	94442800	281	5.92162e-08	0.00252735	4.85646e-06	0.0292992	6.61958
Mega44805.8	21	1	25	1	0.954546	0.961538	15DAP	99409201	99409898	697	0.00417856	0.00142506	0.0468884	0.0192613	4.80291
Mega17586.10	41	2	29	0	0.953488	1	15DAP	39965394	39966090	696	6.61255e-05	0.00014016	0.00187753	0.00328423	7.33932
Mega25025.10	22	0	24	1	1	0.96	15DAP	57316582	57317242	660	0.000911119	0.00186285	0.0152086	0.0225301	1.13687
Mega29045.10	45	0	32	0	1	1	15DAP	66313331	66313627	296	2.10144e-06	6.33425e-05	0.000113954	0.00160148	4.14637
Mega44674.10	31	0	30	2	1	0.9375	15DAP	99760111	99760513	402	8.25053e-05	0.00115405	0.00230956	0.0162098	1.833
Mega72938.1	3	25	3	31	0.107143	0.0882353	7_DAP	162583064	162584894	1830	3.37184e-10	8.37944e-13	5.1764e-08	1.4971e-10	2.86745
Mega13173.1	7	27	3	23	0.205882	0.115385	15DAP	28415709	28416934	1225	1.20098e-08	2.47607e-09	1.20994e-06	2.50728e-07	1.46985
Mega108777.1	4	17	3	20	0.190476	0.130435	15DAP	240378197	240378710	513	3.67258e-06	4.88758e-08	0.000173961	3.66052e-06	1.11816
Mega66459.6	7	21	2	26	0.25	0.0714286	15DAP	147228492	147230292	1800	2.91001e-06	2.36459e-11	0.000140523	3.58244e-09	0.840974
