# Supplementary material for: Dynamic parent-of-origin effects on small interfering RNA expression in the developing maize endosperm
Source: BMC Plant Biol. 2014 Jul 24;14:192. doi: 10.1186/s12870-014-0192-8 (PMC4222485; doi:10.1186/s12870-014-0192-8)
Supplement: Additional file 7: Table S4. — GO category enrichments of kernel-specific siRNA-associated genes, endosperm-specific siRNA-associated genes and 10- and 15-DAP specific siRNA-associated genes. [file s12870-014-0192-8-S7.xlsx]

## Sheet: Sheet1
	Table S4. GO category enrichments in stage-specific small RNA associated genes
	EESC-associated genes
	Maizez_ID	putative function	Homolog in Arabidopsis
	3 EESCs-associated genes enriched in "RNA splicing, via transesterification reactions" (GO:0000375), P=0.00943
	GRMZM2G015384	actin-related protein 4	AT1G18450.1
	GRMZM2G006107	Cyclophilin-like peptidyl-prolyl cis-trans isomerase family protein	AT3G63400.1
	GRMZM2G014709	Ubiquitin carboxyl-terminal hydrolase family protein	AT2G39120.1
	4 EESCs-associated genes enriched in “DNA recombination” GO:0006310 P=0.02248
	GRMZM2G087161	APRATAXIN-like	AT5G01310.1
	GRMZM2G410318	MUTS-homologue 5	AT3G20475.1
	GRMZM2G015384	actin-related protein 4	AT1G18450.1
	GRMZM2G147603	anaphase promoting complex 6	AT1G78770.1
	5 EESCs-associated genes enriched in "RNA methylation, DNA packaging and protein-DNA complex assembly" GO:0001510 P=0.00274 GO:0006323 P=0.00002 and GO:0065004 P=0.00001
	GRMZM2G046055	gamma histone variant H2AX	AT1G54690.1
	GRMZM2G107540	gamma histone variant H2AX	AT1G54690.1
	GRMZM2G163956	gamma histone variant H2AX	AT1G54690.1
	GRMZM5G883764	Histone superfamily protein	AT1G08880.1
	GRMZM2G130746	histone H2A 12	AT5G02560.1
	5 EESCs-associated genes enriched in "regulation of telomere maintenance" GO:0032204 P=0.03221
	GRMZM2G087161	APRATAXIN-like	AT5G01310.1
	GRMZM2G410318	MUTS-homologue 5	AT3G20475.1
	KESC-associated genes
	3 KESCs-associated genes enriched in “response to cytokinin stimulus” GO:0009736 P=0.00007
	GRMZM2G149230	Transcription initiation factor TFIID subunit A	AT1G17440.1
	GRMZM2G077015	beta glucosidase 15	AT2G44450.1
	GRMZM2G076946	beta glucosidase 15	AT2G44450.1
	3 KESCs-associated genes enriched in “response to organic nitrogen” GO:0043200 P=0.00036
	GRMZM2G052364	Dehydrin family protein	AT5G66400.1
	GRMZM2G098750	Dehydrin family protein	AT5G66400.1
	10-DAP-specific small RNA associated genes
	Maizez_ID	putative function	Homolog in Arabidopsis
	Ten genes enriched in "response to auxin stimulus" (GO:0009733) P=0.00009
	AC217977.3_FG001	auxin-responsive family protein	AT3G07390.1
	GRMZM2G002515	serine/threonine-protein kinase BRI1-like 2	AT2G01950.1
	GRMZM2G014119	related to ubiquitin 1	AT1G31340.1
	GRMZM2G034840	Transcriptional factor B3 family protein / auxin-responsive factor AUX/IAA-related	AT1G19850.1
	GRMZM2G035701	AP2/B3-like transcriptional factor family protein	AT3G26790.1
	GRMZM2G037368	Auxin-responsive Aux/IAA gene family member	AT4G29080.1
	GRMZM2G044440	related to ubiquitin 1	AT1G31340.1
	GRMZM2G138268	Auxin-responsive Aux/IAA gene family member	AT3G04730.1
	GRMZM2G146108	SAUR-like auxin-responsive protein family	AT1G56150.1
	GRMZM2G366373	AUX/IAA transcriptional regulator family protein	AT1G04240.1
	Four genes enriched in "response to brassinosteroid stimulus" (GO:0009741) P=0.00220
	GRMZM2G002515	serine/threonine-protein kinase BRI1-like 2	AT2G01950.1
	GRMZM2G025642	vascular related NAC-domain protein 1	AT2G18060.1
	GRMZM2G034840	Transcriptional factor B3 family protein / auxin-responsive factor AUX/IAA-related	AT1G19850.1
	GRMZM5G868061	Brassinosteroid signalling positive regulator (BZR1) family protein	AT1G19350.3
	20 genes enriched in "regulation of gene expression" GO:0010468 P=0.03016
	GRMZM2G003551	WRKY family transcription factor	AT4G23810.1
	GRMZM2G025642	vascular related NAC-domain protein 1	AT2G18060.1
	GRMZM2G034840	Transcriptional factor B3 family protein / auxin-responsive factor AUX/IAA-related	AT1G19850.1
	GRMZM2G034876	growth-regulating factor 5	AT3G13960.1
	GRMZM2G037368	Auxin-responsive Aux/IAA gene family member	AT4G29080.1
	GRMZM2G042080	Fe superoxide dismutase 2	AT5G51100.1
	GRMZM2G091586	Cyclin-like family protein	AT3G10330.1
	GRMZM2G117164	homeobox protein 5	AT5G65310.1
	GRMZM2G148985	heat- and acid-stable phosphoprotein	AT5G46020.1
	GRMZM2G151944	ATP-dependent helicases	AT4G32700.2
	GRMZM2G156388	Ras-related small GTP-binding family protein	AT5G64813.1
	GRMZM2G166873	BLISTER	AT3G23980.1
	GRMZM2G329047	photosystem I subunit G	AT1G55670.1
	GRMZM2G366373	AUX/IAA transcriptional regulator family protein	AT1G04240.1
	GRMZM2G370332	KNOTTED1-like homeobox gene 3	AT5G25220.2
	GRMZM2G423393	AP2/B3-like transcriptional factor family protein	AT2G46870.1
	GRMZM2G701063	myb domain protein 111	AT5G49330.1
	GRMZM5G846399	plastid transcriptionally active 3	AT3G04260.1
	GRMZM5G868061	Brassinosteroid signalling positive regulator (BZR1) family protein	AT1G19350.3
	GRMZM5G893649	D111/G-patch domain-containing protein	AT1G30480.1
	15-DAP-specific small RNA associated genes
	Four genes enriched in "nutrient reservoir activity" GO:0045735 P=3.9955491579709E-09
	GRMZM2G044152	Zein seed storage protein	NA
	GRMZM2G160739	Zein seed storage protein	NA
	GRMZM2G346895	Zein seed storage protein	NA
	GRMZM2G346897	Zein seed storage protein	NA
	Two genes enriched in "protein localization to vacuole" GO:0072665 P=0.00355
	GRMZM2G015955	zinc transporter 4	AT1G10970.1
	GRMZM2G064382	zinc transporter 4	AT1G10970.1
	Two genes enriched in "secondary metabolite biosynthetic process" GO:0044550 P=0.01377
	AC197699.3_FG003	2-oxoglutarate (2OG) and Fe(II)-dependent oxygenase superfamily protein	AT4G16330.2
	GRMZM2G410916	Glycosyltransferase family 61 protein	AT3G18170.1
